# Supplementary material for: Fetal de novo mutations and preterm birth
Source: PLoS Genet. 2017 Apr 7;13(4):e1006689. doi: 10.1371/journal.pgen.1006689 (PMC5384656; doi:10.1371/journal.pgen.1006689)
Supplement: S2 Table — Paternal, maternal and gestational age (in days and weeks) are provided. (XLSX) [file pgen.1006689.s002.xlsx]

## Sheet: 816samples
SUBJECT_ID	fathersAgeAtConceptionInYears	mothersAgeAtConceptionInYears	newbornGestationalAge (days)	newbornGestationalAge (weeks)
P485	36.5205	33.3041	159	22.7143
P301B	29.4164	30.9973	162	23.1429
P112	34.4384	32.474	164	23.4286
P290	23.074	23.8082	164	23.4286
P270	32.4137	32.7397	166	23.7143
P299	31.6411	33.8603	167	23.8571
P481	25.9315	27.137	168	24
P787	28.0411	32.3425	170	24.2857
P107	36.074	37.7425	171	24.4286
P62	28.0575	26.4164	171	24.4286
P760	32.5233	33.9068	172	24.5714
P788	24.6301	31.3151	172	24.5714
P258	29.7644	32.2521	173	24.7143
P292	31.1589	30.6055	173	24.7143
P604	32.263	31.0164	173	24.7143
P786	29.2247	26.1589	174	24.8571
P566	33.926	27.0137	175	25
P618	38.0384	39.1096	175	25
P772	33.5123	25.0301	176	25.1429
P789	36.6301	33.8986	176	25.1429
P505	43.2712	23.4493	179	25.5714
P757	38.6986	36.8603	181	25.8571
P114	38.6356	32.5315	182	26
P204	48.3836	24.2411	182	26
P220B	32.0027	31.2767	182	26
P348	44.0603	33.9342	182	26
P277	25.4959	21.3479	183	26.1429
P419	24.4767	32.6767	184	26.2857
P494B	34.9233	31.137	184	26.2857
P315	34.7781	35.3808	185	26.4286
P376A	33.9342	27.326	185	26.4286
P376B	33.9342	27.326	185	26.4286
P252	30.7123	27.0548	187	26.7143
P276	28.326	28.8521	187	26.7143
P777B	40.0603	34.6493	187	26.7143
P579	45.737	36.3452	188	26.8571
P266	37.3836	34.0411	189	27
P267	43.2877	35.0438	189	27
P592	43.589	39.0521	189	27
P779	36.8384	37.8767	190	27.1429
P430B	29.3479	27.1863	191	27.2857
P308	24.7562	29.9342	192	27.4286
P775	29.589	27.0959	192	27.4286
P780	41.4493	36.9233	193	27.5714
P302	40.2959	39.6301	195	27.8571
P655	25.6712	24.9233	196	28
P754	37.3205	35.6904	196	28
P271	34.4219	31.0932	197	28.1429
P791	30.9918	31.674	202	28.8571
P431	35.0219	34.2164	203	29
P506	30.0767	29.3479	203	29
P766	37.3699	35.8438	203	29
P262	26.1562	19.7205	204	29.1429
P272	33.9562	26.9178	204	29.1429
P243	33.2411	35.8521	206	29.4286
P726	31.5644	31.0274	206	29.4286
P359	24.6	24.7479	207	29.5714
P656B	27.9397	27.5452	210	30
P218	43.5178	39.7699	211	30.1429
P53	32.6575	34.5151	211	30.1429
P612	29.737	31.937	212	30.2857
P781	30.9863	31.4164	212	30.2857
P289	38.389	29.8767	213	30.4286
P776B	25.1507	25.2411	213	30.4286
P767	42.9589	39.6877	215	30.7143
P340	34.9671	28.3425	216	30.8571
P294	33.4466	33.2932	217	31
P490	36.5342	35.1781	217	31
P778	31.4959	31.9726	218	31.1429
P790	37.6247	30.6575	219	31.2857
P581	34.1753	30.274	220	31.4286
P641B	34.2795	30.5315	220	31.4286
P785	26.4	23.7836	220	31.4286
P783	28.1753	26.5726	221	31.5714
P306	27.9425	30.0904	222	31.7143
P660	36.7205	33.4192	222	31.7143
P784A	28.5534	23.7315	222	31.7143
P273A	36.6548	41.9863	223	31.8571
P273B	36.6548	41.9863	223	31.8571
P352	44.7479	38.6603	223	31.8571
P245B	36.4685	33.2466	224	32
P245C	36.4685	33.2466	224	32
P293	27.9151	25.1425	224	32
P317	40.011	36.274	224	32
P367	37.2247	28.8849	224	32
P486	46.0082	39.9151	224	32
P145	35.5945	34.589	226	32.2857
P142B	49.8548	38.7315	227	32.4286
P282	26.6795	22.9781	227	32.4286
P371	39.4932	35.6192	228	32.5714
P638A	35.6301	29.8164	228	32.5714
P638B	35.6301	29.8164	228	32.5714
P770	28.6493	24.8027	228	32.5714
P774	34.7068	30.5315	228	32.5714
P288B	38.5616	38.3397	229	32.7143
P444	34.3041	33.863	229	32.7143
P491	39.7863	35.8027	229	32.7143
P207	29.3863	27.6301	231	33
P309	27.6822	22.3397	231	33
P344	36.6822	34.7452	231	33
P661	28.1068	28.126	231	33
P642	37.5068	37.2384	232	33.1429
P761	30.6082	29.9589	232	33.1429
P219	31.9425	32.1781	233	33.2857
P437	22.2493	21.2329	233	33.2857
P560	26.4274	26.863	233	33.2857
P586B	26.8137	26.6055	233	33.2857
P509A	33.1041	32.8027	234	33.4286
P509B	33.1041	32.8027	234	33.4286
P722	25.9836	26.2904	234	33.4286
P300	36.6603	36.926	235	33.5714
P403	37.9041	28.6438	235	33.5714
P773	33.6932	35.3041	235	33.5714
P158	28.2877	27.8986	236	33.7143
P423	59.726	34.6329	236	33.7143
P488	39.0274	38.9233	236	33.7143
P610B	23.5041	21.737	236	33.7143
P636B	40.0247	28.8137	236	33.7143
P159	37.7041	34.8959	237	33.8571
P665	32.4	31.9836	237	33.8571
P782	19.9452	38.3808	237	33.8571
P160	37.3781	34.5836	238	34
P254	30.5452	26.5205	238	34
P265	34.3041	34.6247	238	34
P331	37.2164	31.4685	238	34
P542	33.2329	30.5562	238	34
P667B	30.2932	30.3342	238	34
P768	29.5699	29.537	238	34
P86	30.7342	28.2247	238	34
P200	37.7068	25.4247	239	34.1429
P470	37.6137	35.1315	239	34.1429
P751B	41.7589	42.926	239	34.1429
P259A	39.2356	34.9233	240	34.2857
P259B	39.2356	34.9233	240	34.2857
P264	38.6411	40.2384	240	34.2857
P323	36.8932	29.8329	240	34.2857
P363	29.3671	35.4192	240	34.2857
P380	38.6027	37.3753	240	34.2857
P442A	29.6164	28.3945	240	34.2857
P442B	29.6164	28.3945	240	34.2857
P540	28.5589	29.1342	240	34.2857
P137	38.1397	37.5562	241	34.4286
P291	24.5014	34.5479	241	34.4286
P320A	33.8658	33.189	241	34.4286
P320B	33.8658	33.189	241	34.4286
P468	30.7096	29.989	241	34.4286
P154	35.126	33.7671	242	34.5714
P310B	25.3397	23.9808	242	34.5714
P374B	30.1973	25.6521	242	34.5714
P559	36.2548	33.7562	242	34.5714
P601A	33.3425	27.4932	242	34.5714
P274	39.1096	30.3945	243	34.7143
P324	32.7781	35.9863	243	34.7143
P569	29.8548	37.2658	243	34.7143
P606	38.3096	40.8548	243	34.7143
P157	27.6986	28.7233	244	34.8571
P199A	39.2	33.4575	244	34.8571
P199B	39.2	33.4575	244	34.8571
P279	33.3644	25.0767	244	34.8571
P305A	34.8411	32.1562	244	34.8571
P393A	38.0055	32.9507	244	34.8571
P438	30.6904	31.0767	244	34.8571
P527	34.4575	35.3562	244	34.8571
P647	31.7616	31.0192	244	34.8571
P166A	31.3616	30.3205	245	35
P296A	35.2055	36.7397	245	35
P296B	35.2055	36.7397	245	35
P312	29.6959	29.6795	245	35
P357B	44.4247	37.1014	245	35
P360	29.863	29.9726	245	35
P397	31.926	33.4575	245	35
P402A	29.5452	28.7781	245	35
P402B	29.5452	28.7781	245	35
P584	21.8904	30.8329	245	35
P696A	39.2027	33.3068	245	35
P696B	39.2027	33.3068	245	35
P227	19.8247	21.6685	246	35.1429
P319	30.9726	24.0055	246	35.1429
P339	37.3205	32.674	247	35.2857
P349	19.6027	18.1808	247	35.2857
P350	35.6658	33.9753	247	35.2857
P433A	30.9041	23.2301	247	35.2857
P433B	30.9041	23.2301	247	35.2857
P498	30.5918	33.3233	247	35.2857
P595	39.6	31.6466	247	35.2857
P715	26.1233	31.674	247	35.2857
P100	34.5233	31.4521	248	35.4286
P283	40.6521	36.8329	248	35.4286
P366	31.7315	30.5918	248	35.4286
P449	25.4438	32.8685	248	35.4286
P458	30.3726	26.9151	248	35.4286
P639A	39.0795	38.0521	248	35.4286
P639B	39.0795	38.0521	248	35.4286
P287	31.5178	26.3671	249	35.5714
P325A	36.0055	37.4575	249	35.5714
P325B	36.0055	37.4575	249	35.5714
P369	28.6055	28.2767	249	35.5714
P411	35.1068	27.1014	249	35.5714
P466	41.2986	32.0575	249	35.5714
P558	32.9671	32.3918	249	35.5714
P669	33.0027	32.5096	249	35.5714
P278	33.1918	26.5863	250	35.7143
P372	27.9425	28.4932	250	35.7143
P381	32.6986	31.3233	250	35.7143
P420	36.4712	35.7808	250	35.7143
P493	18.3589	17.9068	250	35.7143
P526	40.1589	33.1589	250	35.7143
P256	44.063	34.1425	251	35.8571
P27	48.2849	39.2164	251	35.8571
P275	28.789	23.1973	251	35.8571
P295B	33.1014	29.5479	251	35.8571
P297	22.4575	20.2712	251	35.8571
P354	41.9068	37.5068	251	35.8571
P594	28.3781	32.211	251	35.8571
P663	32.7151	30.6219	251	35.8571
P666	35.2822	32.6986	251	35.8571
P172	44.9726	42.9479	252	36
P268	27.011	27.1753	252	36
P304	26.2849	27.263	252	36
P316A	35.2548	32.6685	252	36
P316B	35.2548	32.6685	252	36
P327	33.389	34.6301	252	36
P328	43.6219	37.337	252	36
P343	30.4877	26.7644	252	36
P386	37.2466	33.7808	252	36
P414	27.6959	24.737	252	36
P424	32.5918	34.9534	252	36
P455	26.1315	25.0192	252	36
P522B	29.8411	31.8384	252	36
P543	43.8548	28.6164	252	36
P564	33.6082	23.5671	252	36
P577	34.3205	32.874	252	36
P605	35.8055	36.0329	252	36
P614	35.9041	33.1726	252	36
P664	45.3123	29.1507	252	36
P679	32.8795	31.4438	252	36
P747	27.6685	35.7151	252	36
P249A	40.4603	41.6795	253	36.1429
P249B	40.4603	41.6795	253	36.1429
P253B	26.9041	23.9205	253	36.1429
P269A	24.474	23.6247	253	36.1429
P269B	24.474	23.6247	253	36.1429
P285	29.6493	28.8466	253	36.1429
P286	35.6247	32.9836	253	36.1429
P370A	41.8767	40.263	253	36.1429
P370B	41.8767	40.263	253	36.1429
P637A	31.1753	29.537	253	36.1429
P637B	31.1753	29.537	253	36.1429
P644	37.0712	35.6493	253	36.1429
P156	41.2795	38.0521	254	36.2857
P313	39.9726	35.2301	254	36.2857
P326	35.5781	29.4575	254	36.2857
P329	30.5644	33.2	254	36.2857
P346	46.9562	37.9808	254	36.2857
P479	36.0603	33.4274	254	36.2857
P548	33.9945	32.4986	254	36.2857
P565	28.2	22.5425	254	36.2857
P89	34.4877	34.3644	254	36.2857
P214	37.3973	34.263	255	36.4286
P298	37.1288	34.7397	255	36.4286
P356	30.074	35.4192	255	36.4286
P454	31.211	35.9534	255	36.4286
P474A	30.8466	39.3945	255	36.4286
P474B	30.8466	39.3945	255	36.4286
P80	29.263	30.5726	255	36.4286
P188	30.3233	29.2247	256	36.5714
P284	34.1726	31.7123	256	36.5714
P314	33.5753	33.4219	256	36.5714
P355	21.0548	17.9589	256	36.5714
P361	28.6904	27.726	256	36.5714
P368	34.0356	25.1123	256	36.5714
P657A	39.5233	38.8658	256	36.5714
P657B	39.5233	38.8658	256	36.5714
P110	45.1041	37.9562	257	36.7143
P174	23.7096	21.7726	257	36.7143
P281	39.0959	39.0493	257	36.7143
P428	39.7863	36.1041	257	36.7143
P645	42.263	37.1068	257	36.7143
P709	33.3589	23.6137	257	36.7143
P71	32.2932	32.8027	257	36.7143
P743	22.9479	20.8767	257	36.7143
P143	44.3151	31.874	258	36.8571
P185	36.9973	25.4521	258	36.8571
P192	51.8466	39.0466	258	36.8571
P388	31.6603	31.9315	258	36.8571
P425A	35.3863	34.5178	258	36.8571
P425B	35.3863	34.5178	258	36.8571
P429	36.1726	32.4822	258	36.8571
P451	40.8466	35.1315	258	36.8571
P653A	38.1753	34.3397	258	36.8571
P653B	38.1753	34.3397	258	36.8571
P662	31.6904	28.063	258	36.8571
P131	21.6521	20.863	259	37
P163A	40.526	38.9918	259	37
P163B	40.526	38.9918	259	37
P164	39.3096	38.2822	259	37
P18A	33.0082	33.2603	259	37
P18B	33.0082	33.2603	259	37
P191A	39.1233	35.7096	259	37
P191B	39.1233	35.7096	259	37
P222	37.3178	35.6329	259	37
P230	33.3534	41.6603	259	37
P235	41.4329	36.3315	259	37
P35	36.9534	35.0767	259	37
P407	34.1205	34.6986	259	37
P416	34.0082	36.9014	259	37
P446	36.3178	36.011	259	37
P495	35.0493	36.1644	259	37
P547	18.3699	19.4932	259	37
P575	40.6548	35.6329	259	37
P585	33.6575	33.5479	259	37
P626	23.3781	19.5041	259	37
P640A	35.2384	34.5589	259	37
P640B	35.2384	34.5589	259	37
P682	27.0219	31.1233	259	37
P727A	24.4411	23.7726	259	37
P727B	24.4411	23.7726	259	37
P730B	36.1452	35.2877	259	37
P741	30.4877	28.9014	259	37
P75	36.8795	39.8986	259	37
P762	32.2932	32.1726	259	37
P184	39.2795	38.7507	260	37.1429
P387	43.8795	42.2438	260	37.1429
P448A	34.3205	36.1534	260	37.1429
P448B	34.3205	36.1534	260	37.1429
P47	39.2959	38.9288	260	37.1429
P737	21.5288	21.7151	260	37.1429
P133	28.7342	29.7315	261	37.2857
P135	39.6575	38.2795	261	37.2857
P224	34.2795	30.5836	261	37.2857
P225	40.2219	31.7973	261	37.2857
P263	31.2329	32.5781	261	37.2857
P342	42.1589	40.6822	261	37.2857
P379	32.5616	31.189	261	37.2857
P56	48.9562	41.2685	261	37.2857
P582	24.2685	18.4493	261	37.2857
P615	37.7699	34.6712	261	37.2857
P658A	33.7753	36.8658	261	37.2857
P658B	33.7753	36.8658	261	37.2857
P116	31.8411	27.6384	262	37.4286
P209	43.3342	34.2384	262	37.4286
P373	41.411	41.1151	262	37.4286
P512	30.3123	31.7205	262	37.4286
P208	28.7096	33.1178	263	37.5714
P347	28.9342	20.1123	263	37.5714
P607	33.0082	30.2685	263	37.5714
P643A	33.4767	33.4959	263	37.5714
P643B	33.4767	33.4959	263	37.5714
P111	25.6959	22.2384	264	37.7143
P203A	34.3781	34.8329	264	37.7143
P203B	34.3781	34.8329	264	37.7143
P280	45.5397	41	264	37.7143
P426	32.3288	32.1342	264	37.7143
P551	38.0137	33.5233	264	37.7143
P8	32.9288	35.4027	264	37.7143
P108A	41.3699	39.2521	265	37.8571
P108B	41.3699	39.2521	265	37.8571
P126	28.8329	25.3288	265	37.8571
P242	34.7288	29.137	265	37.8571
P353	38.3507	31.7507	265	37.8571
P66	27.1425	26.1096	265	37.8571
P81	39.3753	37.2685	265	37.8571
P10	41.2082	32.5644	266	38
P115	32.2384	29.3781	266	38
P119	26.7233	26.6959	266	38
P180	23.0767	22.2055	266	38
P186	24.9616	22.4027	266	38
P23	39.8575	35.7288	266	38
P244	30.1589	28.5589	266	38
P33	37.0466	33.9014	266	38
P40	34.389	30.326	266	38
P434	28.1425	22.8877	266	38
P561	39.863	41.8164	266	38
P598	34.9534	34.8438	266	38
P671	34.9096	31.4767	266	38
P672	35.4356	36.3315	266	38
P680	27.9562	25.9836	266	38
P687	35.8575	36.7315	266	38
P724A	34.4082	35.3671	266	38
P724B	34.4082	35.3671	266	38
P755	21.0603	26.863	266	38
P84	37.4932	34.9918	266	38
P9	31.5151	31.6137	266	38
P97	25.1616	26.5452	266	38
P187	24.2904	23.0137	267	38.1429
P511	28.5315	32.3178	267	38.1429
P6	21.526	19.7973	267	38.1429
P623	27.611	31.0822	267	38.1429
P740	21.8384	21.4192	267	38.1429
P106	45.3479	35.1452	268	38.2857
P482A	32.4164	30.2685	268	38.2857
P482B	32.4164	30.2685	268	38.2857
P63	31.326	35.3945	268	38.2857
P668	26.2603	24.3425	268	38.2857
P670	33.389	29.5945	268	38.2857
P678	43.1671	37.4548	268	38.2857
P85	28.474	29.789	268	38.2857
P117	33.8164	28.8575	269	38.4286
P13	48.8548	33.189	269	38.4286
P152	24.1534	23.0164	269	38.4286
P233	37.2356	33.4767	269	38.4286
P238	20.6466	19.7479	269	38.4286
P248	36.2658	33.5205	269	38.4286
P34	25.2466	25.7014	269	38.4286
P385	29.6685	25.1671	269	38.4286
P5	42.463	33.3836	269	38.4286
P720	29.1178	26.5342	269	38.4286
P95	36.1699	39.9123	269	38.4286
P105	45.8795	35.9945	270	38.5714
P146	29.7562	30.3397	270	38.5714
P194	25.7397	30.9918	270	38.5714
P25	21.8986	25.1041	270	38.5714
P693	28.6356	27.6192	270	38.5714
P771	30.3425	30.5863	270	38.5714
P104	28.6849	26.1041	271	38.7143
P109	32.937	32.4767	271	38.7143
P128	32.937	32.6493	271	38.7143
P211	25.4986	24.9479	271	38.7143
P223	34.3534	35.7671	271	38.7143
P24	39.8137	34.0795	271	38.7143
P422	27.7726	26.1644	271	38.7143
P510	34.4849	35.2548	271	38.7143
P534	29.9425	27.0959	271	38.7143
P555	32.863	32.4767	271	38.7143
P556	33.3671	29.4959	271	38.7143
P597	35.3973	28.6548	271	38.7143
P654	39.6466	35.9781	271	38.7143
P705	43.8603	32.5562	271	38.7143
P735	21.7342	21.4795	271	38.7143
P83	31.1123	33.4301	271	38.7143
P120	31.9479	32.5178	272	38.8571
P125	41.3397	36.6904	272	38.8571
P176	36.8466	31.9507	272	38.8571
P332	32.5096	31.6384	272	38.8571
P464	26.9315	23.9041	272	38.8571
P480	35.8356	32.5178	272	38.8571
P483	32.8986	33.7753	272	38.8571
P516	37.7096	34.4438	272	38.8571
P532	31.3671	32.2986	272	38.8571
P537	28.526	28.4658	272	38.8571
P562	36.2274	33.2466	272	38.8571
P652	29.9205	29.5644	272	38.8571
P706	29.7205	31.8932	272	38.8571
P718	29.4493	27.0685	272	38.8571
P733	32.5288	30.3041	272	38.8571
P129	38.6384	30.8247	273	39
P138	35.137	28.8329	273	39
P140	31.1397	32.5014	273	39
P147	22.074	24.6493	273	39
P149	29.4877	28.3096	273	39
P153	32.8548	30.5397	273	39
P16	36.5096	36.5068	273	39
P161	28.2438	28.5836	273	39
P162	42.0685	39.4301	273	39
P169	36.7836	34.5452	273	39
P17	30.9534	30.3425	273	39
P175	39.1151	24.4329	273	39
P178	39.0493	35.8301	273	39
P179	35.411	30.589	273	39
P189	32.6493	30.9589	273	39
P19	30.6658	31.9452	273	39
P196	31.9534	31.9699	273	39
P197	29.2959	27.8082	273	39
P2	40.137	34.2192	273	39
P20	31.6055	30.5973	273	39
P206	30.2356	30.8055	273	39
P213	37.7863	31.1836	273	39
P216	27.526	24.1863	273	39
P22	27.2877	30.4438	273	39
P221	41.1479	36.4877	273	39
P228	45.5452	40.3808	273	39
P237	34.1178	33.074	273	39
P239	33.1534	30.6575	273	39
P240	38.0082	34.3288	273	39
P246	33.274	30.8877	273	39
P251	37.0137	32.5397	273	39
P261	44.8767	39.3671	273	39
P31	34.1808	34.1205	273	39
P311	28.6767	27.3973	273	39
P318	41.4521	34.7808	273	39
P32	43.0685	39.7562	273	39
P338	49.326	39.5671	273	39
P345	34.0521	36.8384	273	39
P351	21.1479	26.1233	273	39
P36	48.611	37.2055	273	39
P364	44.6904	42.6795	273	39
P37	36.9014	43.2082	273	39
P378	34.1096	33.2548	273	39
P38	32.8329	33.0603	273	39
P382	33.2877	32.137	273	39
P383	29.4137	30.8219	273	39
P39	31.5534	30.3616	273	39
P391	32.5781	32.6959	273	39
P398	33.9397	30.9973	273	39
P399	35.0986	33.3918	273	39
P400	36.6849	30.0082	273	39
P406	36.4	31.2	273	39
P408	35.937	31.6438	273	39
P41	30.9973	34.7616	273	39
P412	35.6411	30.7479	273	39
P413	29.6137	35.8493	273	39
P417	32.0767	31.9205	273	39
P418	38.3781	33.9315	273	39
P421	28.1014	27.537	273	39
P43	28.7562	24.3836	273	39
P439	40.6411	34.5781	273	39
P44	27.1507	27.1973	273	39
P441	34.4274	35.8164	273	39
P443	50.9068	38.7808	273	39
P445	31.6877	30.389	273	39
P447	35.0877	34.3507	273	39
P45	40.7781	35.8877	273	39
P453	63.2192	43.4356	273	39
P457	26.3808	25.7479	273	39
P469	35.2274	34.0849	273	39
P473	30.6521	29.9397	273	39
P475	39.3068	37.5507	273	39
P477	30.4	34.0877	273	39
P48	33.274	26.5507	273	39
P487	29.4849	28.7233	273	39
P50	33.4329	35.6767	273	39
P500	37.1205	38.326	273	39
P502	34.6712	34.8712	273	39
P503	37.6411	37.8301	273	39
P504	29.6247	36.7863	273	39
P508	33.0082	28.3616	273	39
P514	30.3507	30.1863	273	39
P518	41.8877	25.7808	273	39
P519	34.4575	29.2274	273	39
P52	30.1178	29.8849	273	39
P521	30.6822	28.937	273	39
P524	26.1068	24.0959	273	39
P530	40.4301	42.3397	273	39
P539	29.7178	28.7205	273	39
P541	40.1836	37.2959	273	39
P55	34.074	32.5562	273	39
P550	39.6438	29.2	273	39
P552	24.6904	24.2548	273	39
P554	32.7534	26.1288	273	39
P568	20.4411	22.4219	273	39
P580	31.4082	32.2438	273	39
P59	37.0849	38.4849	273	39
P590	33.8411	31.0548	273	39
P591	30.2411	29.6329	273	39
P593	33.3205	33.8301	273	39
P600	34.3068	31.6082	273	39
P603	36.3342	38.737	273	39
P611	29.0137	29.1863	273	39
P613	32.3151	28.2904	273	39
P617	29.1507	29.6411	273	39
P620	32.9781	33.5781	273	39
P621	38.6466	33.4795	273	39
P624	33.9753	29.4301	273	39
P630	32.0438	30.789	273	39
P631	35.7589	35.6795	273	39
P632	37.0767	27.5671	273	39
P633	45.2027	38.7836	273	39
P634	26.7726	24.5945	273	39
P659	28.4849	28.6795	273	39
P673	29.4767	28.9096	273	39
P674	34.537	31.2877	273	39
P68	48.6356	34.8493	273	39
P685	35.6521	35.7014	273	39
P688	30.0219	29.4356	273	39
P692	29.011	28.7205	273	39
P695	27.6904	26.7671	273	39
P698	42.2	42.326	273	39
P700	38.411	27.6274	273	39
P703	23.6849	23.4247	273	39
P711	31.2192	28.474	273	39
P716	29.6329	27.7644	273	39
P72	48.1918	40.4055	273	39
P725	42.0986	37.3507	273	39
P729	32.5233	23.3123	273	39
P74	31.274	26.9589	273	39
P756	32.7178	33.1178	273	39
P758	28.0192	25.5616	273	39
P78	40.6822	38.9726	273	39
P79	43.5753	35.5151	273	39
P88	36.7945	36.4438	273	39
P91	32.2795	31.7918	273	39
P94	30.1918	27.526	273	39
P99	38.9671	40.5836	273	39
P1	36.4712	31.526	274	39.1429
P11	32.9233	30.6438	274	39.1429
P12	33.0795	31.5699	274	39.1429
P124	32.6	33.074	274	39.1429
P132	34.4247	33.0466	274	39.1429
P136	34.6164	33.1562	274	39.1429
P141	33.4384	32.1781	274	39.1429
P217	27.526	24.1863	274	39.1429
P257	34.137	34.3068	274	39.1429
P322	40.8877	34.2575	274	39.1429
P392	40.7397	34.3945	274	39.1429
P404	34.6493	35.1315	274	39.1429
P456	36.3781	35.6685	274	39.1429
P459	33.9973	32.2055	274	39.1429
P461	29.7068	24.7397	274	39.1429
P528	35.9233	34	274	39.1429
P529	33.411	25.3753	274	39.1429
P538	25.8493	21.1096	274	39.1429
P54	35.7644	33.0521	274	39.1429
P557	29.1918	28.3397	274	39.1429
P570	32.3397	31.0055	274	39.1429
P572	36.8548	33.3781	274	39.1429
P573	38.9671	40.1753	274	39.1429
P576	36.326	33.2932	274	39.1429
P588	37.8164	34.2822	274	39.1429
P609	30.3562	29.5068	274	39.1429
P622	28.0329	25.6301	274	39.1429
P649	30.9644	29.7479	274	39.1429
P690	28.7808	28.7918	274	39.1429
P699	33.7644	35.0082	274	39.1429
P738	41.5753	40.8849	274	39.1429
P746	28.8877	29.811	274	39.1429
P748	43.8438	41.0219	274	39.1429
P82	35.7589	33.874	274	39.1429
P90	36.3945	35.9233	274	39.1429
P103	31.1973	25.7397	275	39.2857
P127	37.2493	38.9781	275	39.2857
P170	39.2466	39.0082	275	39.2857
P171	29.6301	29.9342	275	39.2857
P231	39.9726	27.6329	275	39.2857
P260	42.4493	32.4849	275	39.2857
P307	42.5671	36.1479	275	39.2857
P337	26.5178	23.3808	275	39.2857
P377	22.9973	20.5726	275	39.2857
P405	34.6603	31.5973	275	39.2857
P436	30.7808	25.5671	275	39.2857
P440	30.989	30.0301	275	39.2857
P460	45.6932	38.4274	275	39.2857
P463	31.4685	30.8137	275	39.2857
P467	44.3041	43.4767	275	39.2857
P49	45.0904	36.0795	275	39.2857
P492	33.8164	27.1616	275	39.2857
P496	30.3973	29.926	275	39.2857
P499	41.326	40.1808	275	39.2857
P513	38.3288	28.9041	275	39.2857
P515	26.5041	36.9644	275	39.2857
P520	33.6849	30.7233	275	39.2857
P574	29.4521	33.137	275	39.2857
P578	38.4384	32.8164	275	39.2857
P58	30.726	26.0164	275	39.2857
P608	31.7205	28.6849	275	39.2857
P619	35.7918	30.3342	275	39.2857
P628	35.1534	28.4822	275	39.2857
P702	38.0082	34.1068	275	39.2857
P732	38.9315	33.9315	275	39.2857
P739	34.3178	35.3041	275	39.2857
P744	34.6959	33.2356	275	39.2857
P87	30.7699	34.7945	275	39.2857
P122	26.6192	28.9726	276	39.4286
P123	36.189	33.3288	276	39.4286
P21	32.6521	30.8521	276	39.4286
P255	32.2986	32.0521	276	39.4286
P333	30.2521	29.2438	276	39.4286
P390	38.0247	37.0384	276	39.4286
P395	51.5397	41.6055	276	39.4286
P415	29.8438	29.9781	276	39.4286
P452	39.326	41.0493	276	39.4286
P523	26.7589	32.8904	276	39.4286
P546	33.0521	34.5808	276	39.4286
P571	26.5479	22.5534	276	39.4286
P67	37.3918	33.5315	276	39.4286
P684	31.4356	29.411	276	39.4286
P713	30.7945	29.4685	276	39.4286
P721	34.2192	33.5178	276	39.4286
P750	37.3123	35.1205	276	39.4286
P759	32.8877	31.0521	276	39.4286
P765	40.2247	36.6986	276	39.4286
P77	32.5781	28.4411	276	39.4286
P14	30.9096	30.011	277	39.5714
P148	17.2247	17.3233	277	39.5714
P151	31.0384	27.6301	277	39.5714
P177	30.6822	28.4055	277	39.5714
P229	31.937	32.1041	277	39.5714
P3	33.2986	25.4247	277	39.5714
P362	34.8301	36.6	277	39.5714
P384	26.5452	30.8658	277	39.5714
P396	38.2822	32.4712	277	39.5714
P4	39.5342	33.1507	277	39.5714
P410	25.4986	24.1096	277	39.5714
P450	29.526	23.5233	277	39.5714
P465	32.2986	33.0932	277	39.5714
P476	41.6877	40	277	39.5714
P489	30.4055	23.6685	277	39.5714
P201	26.4959	30.3589	278	39.7143
P226	28.4877	27.3836	278	39.7143
P247	31.6219	32.0685	278	39.7143
P335	31.8849	30.3178	278	39.7143
P427	31.7973	33.0658	278	39.7143
P472	33.937	25.7233	278	39.7143
P531	34.7671	31.7288	278	39.7143
P701	28.0164	27.7342	278	39.7143
P704	32.2575	26.6685	278	39.7143
P92	34	28.926	278	39.7143
P144	32.326	29.1315	279	39.8571
P150	27.4959	25.7945	279	39.8571
P182	31.3041	30.6411	279	39.8571
P202	31.7397	29.6493	279	39.8571
P26	31.7671	34.5973	279	39.8571
P435	41.9863	33.9973	279	39.8571
P517	38.926	38.9123	279	39.8571
P549	32.0274	35.474	279	39.8571
P599	20.4548	19.5589	279	39.8571
P625	28.7041	28.3425	279	39.8571
P710	35.6986	33.1589	279	39.8571
P712	35.5945	34.6027	279	39.8571
P728	29.6849	28.2685	279	39.8571
P118	20.6822	18.4932	280	40
P121	33.3041	31.4356	280	40
P165	27.8493	26.4521	280	40
P183	30.6274	32.1151	280	40
P205	30.7616	29.2548	280	40
P210	25.4904	27.1425	280	40
P241	34.337	32.0795	280	40
P29	27.926	25.4247	280	40
P30	33.0932	29.6055	280	40
P303	37.1205	33.9315	280	40
P341	27.5315	31.2658	280	40
P358	30.4493	30.0795	280	40
P389	36.4466	26.2055	280	40
P409	34.1808	32.1123	280	40
P42	33.4356	30.5726	280	40
P432	43.4247	38.6904	280	40
P46	27.4603	27.2	280	40
P501	25.0192	25.1041	280	40
P507	29.1096	27.6466	280	40
P535	41.0877	32.3178	280	40
P536	35.9534	22.063	280	40
P553	30.8329	28.5479	280	40
P563	39.8356	35.9123	280	40
P567	31.6055	29.0986	280	40
P596	31.9753	31.2712	280	40
P60	31.6411	33.6356	280	40
P602	35.4822	33.4795	280	40
P61	36.9562	34.9068	280	40
P629	33.9973	28.1205	280	40
P64	28.9562	28.9315	280	40
P65	27.8274	26.4822	280	40
P675	33.0493	29.9753	280	40
P686	35.7671	26	280	40
P69	40.9589	28.5781	280	40
P707	32.474	24.0685	280	40
P73	30.1068	27.337	280	40
P734	44.6877	38.0301	280	40
P749	36.9315	39.7507	280	40
P101	28.6164	27.8712	281	40.1429
P130	33.0986	30.9534	281	40.1429
P139	38.0795	36.7589	281	40.1429
P198	39.3151	39.1178	281	40.1429
P234	26.4301	32.7068	281	40.1429
P236	34.2849	27.7808	281	40.1429
P57	40.0548	33.1151	281	40.1429
P651	45.5781	31.9342	281	40.1429
P694	38.3123	39.0767	281	40.1429
P697	29.811	33.7452	281	40.1429
P70	28.5479	33.6712	281	40.1429
P708	24.7753	27.2795	281	40.1429
P723	34.9562	32.1479	281	40.1429
P736	27.6247	28.2301	281	40.1429
P763	34.8712	33.3562	281	40.1429
P212	32.7753	30.7562	282	40.2857
P375	31.9534	29.5205	282	40.2857
P401	33.3699	27.9452	282	40.2857
P525	31.2384	31.3479	282	40.2857
P533	32.5342	30.8849	282	40.2857
P616	37.4685	35.811	282	40.2857
P714	41.9342	37.2301	282	40.2857
P769	31.9479	31.9205	282	40.2857
P102	33.5452	31.6329	283	40.4286
P583	28.5507	26.9671	283	40.4286
P764	31.5096	21.5562	283	40.4286
P215	25.9699	25.2959	284	40.5714
P321	38.5699	26.2164	284	40.5714
P365	32.463	32.6795	284	40.5714
P497	30.7507	31.0164	284	40.5714
P587	32.0274	36.211	284	40.5714
P635	29.8904	29.9068	284	40.5714
P650	25.8795	26.4795	284	40.5714
P717	30.4904	30.4849	284	40.5714
P742	21.2493	25.589	284	40.5714
P330	26.6712	21.2959	285	40.7143
P484	37.4877	35.7507	285	40.7143
P544	34.2274	25.0274	285	40.7143
P589	28.9507	29.5397	285	40.7143
P627	19.5562	28.3644	285	40.7143
P731	33.2986	28.2466	285	40.7143
P753	29.6274	27.7945	285	40.7143
P76	32.2493	30.8438	285	40.7143
P96	25.9425	25.4822	285	40.7143
P478	32.5918	22.6877	286	40.8571
P745	32.1973	30.7151	286	40.8571
P93	31.3562	27.0164	286	40.8571
P98	34.4055	34.2822	286	40.8571
P113	29.5753	28.3616	287	41
P155	31.1315	27.7836	287	41
P167	45.0986	35.8548	287	41
P168	31.4027	23.1068	287	41
P173	36.2411	34.2521	287	41
P232	44.4219	38.0575	287	41
P250	28.8329	28.8822	287	41
P334	33.8685	32.4685	287	41
P336	26.4438	24.2082	287	41
P394	35.1452	28.6932	287	41
P51	23.7973	26.8603	287	41
P545	30.4575	30.9644	287	41
P646	32.1507	29.4712	287	41
P677	35.2575	29.2575	287	41
P689	32.6055	30.7644	287	41
P691	28.7096	28.4301	287	41
P719	29.3589	28.2356	287	41
P681	30.3123	28.8548	288	41.1429
P15	28.4849	28.3507	289	41.2857
P752	31.8795	34.1781	289	41.2857
P28	38.0849	30.874	291	41.5714
