# Supplementary material for: Fetal de novo mutations and preterm birth
Source: PLoS Genet. 2017 Apr 7;13(4):e1006689. doi: 10.1371/journal.pgen.1006689 (PMC5384656; doi:10.1371/journal.pgen.1006689)
Supplement: S3 Table — The corresponding gestational age and the results from logistic regression analysis (in the second data sheet) are also provided. (XLSX) [file pgen.1006689.s003.xlsx]

## Sheet: Sheet1
SubjectID	# de novo mutations	gestational_age (weeks)
P203A	45	37.7143
P599	22	39.8571
P91	42	39
P130	49	40.1429
P297	30	35.8571
P483	47	38.8571
P540	48	34.2857
P494B	49	26.2857
P164	57	37
P440	57	39.2857
P314	31	36.5714
P466	58	35.5714
P277	32	26.1429
P335	33	39.7143
P174	43	36.7143
P119	33	38
P668	33	38.2857
P702	56	39.2857
P217	43	39.1429
P57	49	40.1429
P204	51	26
P103	50	39.2857
P681	43	41.1429
P439	46	39
P762	44	37
P649	42	39.1429
P528	41	39.1429
P108B	58	37.8571
P460	52	39.2857
P364	50	39
P71	42	36.7143
P712	49	39.8571
P225	55	37.2857
P295B	44	35.8571
P350	44	35.2857
P104	34	38.7143
P727A	29	37
P645	49	36.7143
P519	38	39
P776B	37	30.4286
P425A	37	36.8571
P59	50	39
P705	55	38.7143
P745	39	40.8571
P63	50	38.2857
P438	36	34.8571
P558	34	35.5714
P489	30	39.5714
P282	30	32.4286
P525	33	40.2857
P320A	52	34.4286
P319	43	35.1429
P256	70	35.8571
P289	53	30.4286
P443	59	39
P333	45	39.4286
P404	57	39.1429
P482A	41	38.2857
P760	37	24.5714
P275	37	35.8571
P357B	65	35
P504	51	39
P269B	24	36.1429
P359	34	29.5714
P248	50	38.4286
P721	42	39.4286
P6	20	38.1429
P376B	37	26.4286
P446	49	37
P23	49	38
P303	45	40
P145	42	32.2857
P470	60	34.1429
P753	41	40.7143
P644	49	36.1429
P480	45	38.8571
P347	34	37.5714
P79	57	39
P640A	44	37
P262	45	29.1429
P488	51	33.7143
P215	39	40.5714
P106	48	38.2857
P657A	46	36.5714
P695	37	39
P38	51	39
P1	42	39.1429
P258	34	24.7143
P83	49	38.7143
P474B	34	36.4286
P162	69	39
P429	38	36.8571
P349	28	35.2857
P631	59	39
P218	59	30.1429
P70	35	40.1429
P95	49	38.4286
P704	41	39.7143
P554	40	39
P708	36	40.1429
P787	40	24.2857
P75	40	37
P46	39	40
P249A	61	36.1429
P321	44	40.5714
P595	42	35.2857
P194	33	38.5714
P192	59	36.8571
P64	28	40
P791	48	28.8571
P621	54	39
P264	47	34.2857
P583	35	40.4286
P363	38	34.2857
P370B	61	36.1429
P502	44	39
P89	61	36.2857
P639A	55	35.4286
P517	63	39.8571
P311	42	39
P507	26	40
P2	39	39
P414	51	36
P5	36	38.4286
P76	46	40.7143
P93	37	40.8571
P124	40	39.1429
P316A	48	36
P25	33	38.5714
P17	34	39
P725	41	39
P730B	40	37
P112	52	23.4286
P716	30	39
P687	48	38
P176	50	38.8571
P620	43	39
P10	51	38
P767	61	30.7143
P653B	65	36.8571
P670	38	38.2857
P133	28	37.2857
P280	49	37.7143
P464	39	38.8571
P191A	50	37
P491	40	32.7143
P13	52	38.4286
P633	46	39
P619	30	39.2857
P185	47	36.8571
P591	33	39
P536	39	40
P777B	48	26.7143
P395	55	39.4286
P144	60	39.8571
P315	53	26.4286
P237	54	39
P622	45	39.1429
P307	44	39.2857
P493	27	35.7143
P634	33	39
P667B	45	34
P24	53	38.7143
P432	50	40
P151	48	39.5714
P731	45	40.7143
P739	35	39.2857
P693	34	38.5714
P48	39	39
P296A	58	35
P436	32	39.2857
P371	47	32.5714
P646	39	41
P500	41	39
P699	48	39.1429
P173	49	41
P44	34	39
P640B	46	37
P526	58	35.7143
P742	23	40.5714
P90	52	39.1429
P228	58	39
P451	52	36.8571
P281	51	36.7143
P656B	46	30
P232	44	41
P35	34	37
P727B	32	37
P582	36	37.2857
P763	40	40.1429
P27	86	35.8571
P120	42	38.8571
P14	35	39.5714
P283	59	35.4286
P84	47	38
P390	72	39.4286
P786	47	24.8571
P330	39	40.7143
P641B	42	31.4286
P546	42	39.4286
P296B	55	35
P148	30	39.5714
P138	50	39
P245C	62	32
P352	61	31.8571
P561	61	38
P146	34	38.5714
P234	42	40.1429
P469	43	39
P28	55	41.5714
P408	40	39
P535	34	40
P769	46	40.2857
P158	63	33.7143
P691	37	41
P677	52	41
P177	51	39.5714
P463	48	39.2857
P694	44	40.1429
P411	40	35.5714
P253B	34	36.1429
P541	37	39
P573	55	39.1429
P126	29	37.8571
P265	51	34
P268	30	36
P252	52	26.7143
P242	42	37.8571
P227	31	35.1429
P313	62	36.2857
P689	41	41
P30	28	40
P658B	31	37.2857
P713	29	39.4286
P484	50	40.7143
P274	57	34.7143
P459	41	39.1429
P630	49	39
P665	48	33.8571
P74	36	39
P56	66	37.2857
P45	63	39
P679	33	36
P8	50	37.7143
P18A	50	37
P172	63	36
P433B	40	35.2857
P564	51	36
P49	43	39.2857
P386	44	36
P167	59	41
P638B	39	32.5714
P201	38	39.7143
P300	43	33.5714
P125	58	38.8571
P398	41	39
P423	53	33.7143
P482B	41	38.2857
P323	35	34.2857
P156	60	36.2857
P391	46	39
P700	46	39
P286	53	36.1429
P345	43	39
P33	56	38
P551	57	37.7143
P98	44	40.8571
P416	48	37
P419	37	26.2857
P372	44	35.7143
P442A	38	34.2857
P757	40	25.8571
P290	30	23.4286
P688	53	39
P276	44	26.7143
P789	53	25.1429
P367	50	32
P340	47	30.8571
P545	33	41
P399	48	39
P575	56	37
P196	37	39
P166A	47	35
P450	40	39.5714
P454	37	36.4286
P534	43	38.7143
P746	39	39.1429
P317	53	32
P509B	40	33.4286
P287	52	35.5714
P198	73	40.1429
P608	19	39.2857
P231	42	39.2857
P698	34	39
P580	45	39
P598	39	38
P322	63	39.1429
P39	45	39
P457	27	39
P94	44	39
P107	54	24.4286
P529	45	39.1429
P559	54	34.5714
P707	44	40
P380	64	34.2857
P203B	47	37.7143
P750	51	39.4286
P199B	56	34.8571
P318	58	39
P690	31	39.1429
P285	37	36.1429
P570	27	39.1429
P567	33	40
P353	49	37.8571
P51	32	41
P547	32	37
P585	38	37
P87	34	39.2857
P293	38	32
P368	45	36.5714
P50	56	39
P304	56	36
P77	47	39.4286
P334	62	41
P184	44	37.1429
P422	40	38.7143
P772	34	25.1429
P674	46	39
P696B	41	35
P505	72	25.5714
P506	50	29
P568	32	39
P284	54	36.5714
P478	43	40.8571
P383	52	39
P393A	53	34.8571
P607	32	37.5714
P498	53	35.2857
P147	41	39
P578	46	39.2857
P122	38	39.4286
P465	38	39.5714
P719	38	41
P219	57	33.2857
P332	41	38.8571
P764	30	40.4286
P224	67	37.2857
P208	46	37.5714
P212	48	40.2857
P86	43	34
P474A	48	36.4286
P279	33	34.8571
P346	70	36.2857
P369	28	35.5714
P180	42	38
P292	56	24.7143
P20	54	39
P117	38	38.4286
P496	39	39.2857
P245B	47	32
P377	31	39.2857
P229	42	39.5714
P724B	48	38
P336	43	41
P105	58	38.5714
P341	42	40
P563	47	40
P596	34	40
P737	35	37.1429
P589	34	40.7143
P522B	30	36
P601A	49	34.5714
P752	62	41.2857
P448A	41	37.1429
P775	38	27.4286
P220B	40	26
P774	36	32.5714
P722	33	33.4286
P637A	42	36.1429
P602	43	40
P387	61	37.1429
P655	28	28
P189	46	39
P424	44	36
P128	52	38.7143
P108A	47	37.8571
P410	28	39.5714
P115	54	38
P556	31	38.7143
P738	51	39.1429
P240	59	39
P449	53	35.4286
P366	39	35.4286
P329	37	36.2857
P740	21	38.1429
P523	24	39.4286
P520	36	39.2857
P782	36	33.8571
P236	47	40.1429
P531	47	39.7143
P61	60	40
P651	53	40.1429
P709	33	36.7143
P672	37	38
P617	37	39
P149	36	39
P680	42	38
P761	36	33.1429
P360	47	35
P54	37	39.1429
P288B	56	32.7143
P152	39	38.4286
P100	51	35.4286
P157	30	34.8571
P686	55	40
P495	30	37
P65	36	40
P652	43	38.8571
P205	43	40
P584	38	35
P671	37	38
P537	25	38.8571
P550	46	39
P396	50	39.5714
P261	72	39
P743	34	36.7143
P697	34	40.1429
P560	48	33.2857
P588	51	39.1429
P379	34	37.2857
P186	23	38
P611	39	39
P326	50	36.2857
P732	42	39.2857
P735	38	38.7143
P618	53	25
P577	35	36
P503	29	39
P142B	81	32.4286
P97	31	38
P703	30	39
P571	23	39.4286
P723	51	40.1429
P468	42	34.4286
P724A	53	38
P490	45	31
P426	34	37.7143
P102	61	40.4286
P358	42	40
P260	59	39.2857
P388	35	36.8571
P629	43	40
P407	36	37
P273B	49	31.8571
P513	55	39.2857
P238	32	38.4286
P154	44	34.5714
P660	41	31.7143
P47	67	37.1429
P67	44	39.4286
P178	59	39
P69	56	40
P638A	44	32.5714
P512	30	37.4286
P81	65	37.8571
P447	38	39
P160	43	34
P435	67	39.8571
P479	49	36.2857
P159	46	33.8571
P233	53	38.4286
P34	35	38.4286
P374B	46	34.5714
P530	50	39
P720	36	38.4286
P375	44	40.2857
P309	48	33
P169	70	39
P343	44	36
P642	41	33.1429
P783	46	31.5714
P18B	45	37
P161	47	39
P182	48	39.8571
P448B	50	37.1429
P615	27	37.2857
P72	62	39
P121	42	40
P301B	35	23.1429
P110	53	36.7143
P355	35	36.5714
P729	44	39
P137	53	34.4286
P669	42	35.5714
P747	37	36
P475	49	39
P662	35	36.8571
P593	38	39
P692	46	39
P406	43	39
P348	46	26
P600	42	39
P272	42	29.1429
P628	47	39.2857
P765	47	39.4286
P62	30	24.4286
P542	46	34
P207	45	33
P37	53	39
P113	57	41
P612	36	30.2857
P456	38	39.1429
P706	47	38.8571
P305A	50	34.8571
P555	30	38.7143
P637B	44	36.1429
P163A	58	37
P684	65	39.4286
P452	44	39.4286
P362	56	39.5714
P155	53	41
P378	36	39
P632	40	39
P226	48	39.7143
P532	31	38.8571
P26	50	39.8571
P9	36	38
P19	36	39
P433A	42	35.2857
P773	51	33.5714
P271	51	28.1429
P235	50	37
P780	56	27.5714
P515	30	39.2857
P657B	57	36.5714
P636B	54	33.7143
P539	54	39
P659	47	39
P790	53	31.2857
P344	60	33
P420	43	35.7143
P175	59	39
P392	46	39.1429
P123	60	39.4286
P627	36	40.7143
P338	56	39
P605	38	36
P139	63	40.1429
P320B	39	34.4286
P12	44	39.1429
P635	39	40.5714
P784A	34	31.7143
P592	58	27
P604	29	24.7143
P728	37	39.8571
P442B	46	34.2857
P397	31	35
P163B	67	37
P572	36	39.1429
P206	40	39
P473	39	39
P365	45	40.5714
P78	36	39
P21	45	39.4286
P751B	45	34.1429
P428	60	36.7143
P306	48	31.7143
P425B	44	36.8571
P273A	70	31.8571
P476	40	39.5714
P171	50	39.2857
P141	38	39.1429
P717	44	40.5714
P339	51	35.2857
P412	41	39
P590	38	39
P445	39	39
P257	50	39.1429
P613	35	39
P455	35	36
P477	43	39
P140	45	39
P15	29	41.2857
P569	47	34.7143
P587	46	40.5714
P41	50	39
P389	50	40
P643A	41	37.5714
P294	68	31
P143	66	36.8571
P85	32	38.2857
P749	48	40
P202	71	39.8571
P400	37	39
P42	44	40
P544	46	40.7143
P246	53	39
P557	40	39.1429
P736	30	40.1429
P663	46	35.8571
P643B	44	37.5714
P168	44	41
P136	46	39.1429
P259B	53	34.2857
P779	55	27.1429
P308	39	27.4286
P508	52	39
P312	58	35
P22	39	39
P501	28	40
P96	32	40.7143
P244	54	38
P673	32	39
P754	33	28
P726	34	29.4286
P223	57	38.7143
P251	61	39
P16	49	39
P299	41	23.8571
P213	57	39
P370A	48	36.1429
P430B	40	27.2857
P269A	43	36.1429
P199A	73	34.8571
P131	33	37
P361	33	36.5714
P40	44	38
P487	33	39
P511	35	38.1429
P129	47	39
P678	47	38.2857
P116	39	37.4286
P492	35	39.2857
P250	54	41
P266	45	27
P427	40	39.7143
P111	30	37.7143
P499	56	39.2857
P453	97	39
P221	67	39
P768	32	34
P328	50	36
P497	50	40.5714
P609	32	39.1429
P342	60	37.2857
P434	41	38
P639B	42	35.4286
P516	47	38.8571
P437	43	33.2857
P4	60	39.5714
P518	51	39
P653A	54	36.8571
P625	43	39.8571
P135	56	37.2857
P53	40	30.1429
P467	52	39.2857
P666	38	35.8571
P758	33	39
P614	28	36
P127	64	39.2857
P778	44	31.1429
P553	37	40
P548	42	36.2857
P521	27	39
P214	60	36.4286
P337	30	39.2857
P36	48	39
P114	59	26
P714	53	40.2857
P373	47	37.4286
P210	34	40
P394	45	41
P55	39	39
P382	43	39
P249B	58	36.1429
P766	41	29
P624	46	39
P603	59	39
P413	42	39
P354	63	35.8571
P616	36	40.2857
P744	36	39.2857
P514	34	39
P150	28	39.8571
P664	54	36
P415	39	39.4286
P472	37	39.7143
P759	41	39.4286
P385	46	38.4286
P254	44	34
P187	39	38.1429
P485	40	22.7143
P748	34	39.1429
P543	39	36
P222	54	37
P241	34	40
P68	75	39
P785	43	31.4286
P444	50	32.7143
P211	36	38.7143
P441	53	39
P538	37	39.1429
P417	36	39
P270	37	23.7143
P88	59	39
P626	36	37
P733	56	38.8571
P755	19	38
P788	41	24.5714
P132	43	39.1429
P316B	41	36
P82	41	39.1429
P183	48	40
P52	44	39
P461	47	39.1429
P331	42	34
P118	39	40
P481	35	24
P675	50	40
P486	83	32
P431	44	29
P278	50	35.7143
P409	43	40
P654	46	38.7143
P60	37	40
P658A	40	37.2857
P756	47	39
P421	35	39
P298	80	36.4286
P549	38	39.8571
P73	41	40
P32	63	39
P179	42	39
P259A	67	34.2857
P594	41	35.8571
P647	32	34.8571
P579	56	26.8571
P209	58	37.4286
P109	30	38.7143
P509A	39	33.4286
P66	32	37.8571
P701	36	39.7143
P324	37	34.7143
P325A	46	35.5714
P11	45	39.1429
P597	46	38.7143
P92	56	39.7143
P191B	60	37
P552	25	39
P781	46	30.2857
P741	58	37
P170	56	39.2857
P3	42	39.5714
P606	52	34.7143
P581	42	31.4286
P263	68	37.2857
P200	52	34.1429
P80	59	36.4286
P255	44	39.4286
P565	40	36.2857
P239	37	39
P623	38	38.1429
P682	38	37
P247	37	39.7143
P29	31	40
P43	46	39
P527	41	34.8571
P31	50	39
P685	57	39
P405	30	39.2857
P216	31	39
P291	39	34.4286
P384	30	39.5714
P101	31	40.1429
P715	39	35.2857
P165	47	40
P711	42	39
P586B	37	33.2857
P510	44	38.7143
P418	31	39
P770	33	32.5714
P310B	49	34.5714
P610B	25	33.7143
P351	42	39
P243	55	29.4286
P458	31	35.4286
P771	34	38.5714
P533	47	40.2857
P99	42	39
P325B	64	35.5714
P402B	46	35
P376A	35	26.4286
P696A	37	35
P403	46	33.5714
P327	40	36
P524	38	39
P356	44	36.4286
P188	37	36.5714
P153	33	39
P650	28	40.5714
P230	62	37
P302	54	27.8571
P718	33	38.8571
P381	59	35.7143
P267	50	27
P710	48	39.8571
P401	37	40.2857
P661	39	33
P574	47	39.2857
P576	40	39.1429
P562	42	38.8571
P402A	44	35
P197	52	39
P734	65	40
P566	37	25
P58	36	39.2857

## Sheet: Sheet2
Preterm ~ fatherAge + motherAge + numDenovoMutations
	Coefficients	P-vals
Intercept	-0.5913	0
fatherAge	-0.0665	0.5672
motherAge	-0.0374	0.7239
numDenovoMutations	0.2694	0.0041
* The predictor variables were Z-score normalized
