# Supplementary material for: Fetal de novo mutations and preterm birth
Source: PLoS Genet. 2017 Apr 7;13(4):e1006689. doi: 10.1371/journal.pgen.1006689 (PMC5384656; doi:10.1371/journal.pgen.1006689)
Supplement: S4 Table — Non-synonymous de novo mutations were identified, and the mutational consequences were computed using CADD phred-scores. The data for PTB and non-PTB individuals were shown in two different datasheets. (XLSX) [file pgen.1006689.s004.xlsx]

## Sheet: PTB
#CHROM	POS	ID	REF	ALT	G_AGE	FILTER	INFO	FORMAT	SAMPLE	AFF_GENES	CONSEQUENCE	CADD
chr12	57556274	.	C	T	35	PASS	P357B	GT:DP	0/1:	LRP1	stopgain	45
chr4	39280214	.	C	T	36.1429	PASS	P637A	GT:DP	0/1:	WDR19	stopgain	42
chr1	171501572	.	C	T	36	PASS	P543	GT:DP	0/1:	PRRC2C	stopgain	39
chr12	107126000	.	C	T	26.7143	PASS	P276	GT:DP	0/1:	RFX4	stopgain	38
chr1	86919123	.	C	T	33.7143	PASS	P423	GT:DP	0/1:	CLCA2	stopgain	38
chr15	83434740	.	G	A	34.4286	PASS	P320A	GT:DP	0/1:	FSD2	stopgain	38
chr8	33230217	.	G	A	26.7143	PASS	P252	GT:DP	0/1:	FUT10	stopgain	37
chr1	56990204	.	C	T	31.4286	PASS	P581	GT:DP	0/1:	PLPP3	nonsynonymous SNV	35
chr18	9550075	.	C	T	34	PASS	P667B	GT:DP	0/1:	PPP4R1	nonsynonymous SNV	34
chr7	157151307	.	C	A	35.8571	PASS	P354	GT:DP	0/1:	DNAJB6	nonsynonymous SNV	33
chr5	149500488	.	T	C	32.4286	PASS	P142B	GT:DP	0/1:	PDGFRB	nonsynonymous SNV	32
chr5	171774300	.	C	T	30.2857	PASS	P612	GT:DP	0/1:	SH3PXD2B	nonsynonymous SNV	32
chr7	23205405	.	G	A	25.8571	PASS	P757	GT:DP	0/1:	KLHL7	nonsynonymous SNV	31
chr3	129305037	.	C	T	32.5714	PASS	P638A	GT:DP	0/1:	PLXND1	nonsynonymous SNV	31
chr8	28588827	.	G	A	33.2857	PASS	P437	GT:DP	0/1:	EXTL3	nonsynonymous SNV	31
chr16	46960892	.	G	A	36.5714	PASS	P657A	GT:DP	0/1:	GPT2	nonsynonymous SNV	31
chr2	141641431	.	C	T	34.5714	PASS	P559	GT:DP	0/1:	LRP1B	nonsynonymous SNV	29.8
chr17	79655857	.	G	A	35.8571	PASS	P663	GT:DP	0/1:	HGS	nonsynonymous SNV	29.2
chr5	37020618	.	A	G	35.7143	PASS	P526	GT:DP	0/1:	NIPBL	nonsynonymous SNV	28.7
chr8	28827639	.	C	T	36.1429	PASS	P370B	GT:DP	0/1:	HMBOX1	nonsynonymous SNV	27.7
chr1	43904697	.	G	A	36	PASS	P747	GT:DP	0/1:	SZT2	nonsynonymous SNV	26.3
chr10	96701988	.	G	A	35.4286	PASS	P449	GT:DP	0/1:	CYP2C9	nonsynonymous SNV	25.9
chr6	100960626	.	G	C	27	PASS	P592	GT:DP	0/1:	ASCC3	nonsynonymous SNV	25.1
chr16	19710882	.	G	T	33.8571	PASS	P782	GT:DP	0/1:	C16orf62	nonsynonymous SNV	25.1
chr3	50413307	.	C	T	35.5714	PASS	P411	GT:DP	0/1:	CACNA2D2	nonsynonymous SNV	24.8
chr16	25251438	.	A	G	30.2857	PASS	P781	GT:DP	0/1:	ZKSCAN2	nonsynonymous SNV	24.8
chr7	102944459	.	A	G	36.2857	PASS	P89	GT:DP	0/1:	PMPCB	nonsynonymous SNV	24.7
chr1	900401	.	G	A	35.2857	PASS	P349	GT:DP	0/1:	KLHL17	nonsynonymous SNV	24.6
chr1	43785133	.	C	T	34	PASS	P331	GT:DP	0/1:	TIE1	nonsynonymous SNV	24.5
chr22	24765226	.	T	C	36	PASS	P747	GT:DP	0/1:	SPECC1L	nonsynonymous SNV	24.4
chr2	180815364	.	G	T	35.8571	PASS	P27	GT:DP	0/1:	CWC22	nonsynonymous SNV	24.1
chr18	677394	.	G	C	32.5714	PASS	P770	GT:DP	0/1:	ENOSF1	nonsynonymous SNV	24.1
chr2	200776351	.	G	C	36	PASS	P747	GT:DP	0/1:	C2orf69	nonsynonymous SNV	23.6
chr18	21124438	.	G	A	34.2857	PASS	P323	GT:DP	0/1:	NPC1	nonsynonymous SNV	23.3
chr17	47394327	.	A	T	36.1429	PASS	P249A	GT:DP	0/1:	ZNF652	nonsynonymous SNV	23.2
chr11	63326010	.	C	T	36.7143	PASS	P71	GT:DP	0/1:	HRASLS2	nonsynonymous SNV	23.2
chr6	110429816	.	C	T	35	PASS	P296A	GT:DP	0/1:	WASF1	nonsynonymous SNV	23.1
chr22	45127694	.	C	T	29.5714	PASS	P359	GT:DP	0/1:	PRR5	nonsynonymous SNV	22.8
chr17	73494752	.	G	A	36	PASS	P172	GT:DP	0/1:	TMEM94	stopgain	22.8
chr10	70992565	.	G	A	36.1429	PASS	P286	GT:DP	0/1:	HKDC1	nonsynonymous SNV	22.5
chr8	125499377	.	G	A	36.2857	PASS	P89	GT:DP	0/1:	RNF139	nonsynonymous SNV	22.2
chr7	30695585	.	G	A	34.2857	PASS	P363	GT:DP	0/1:	CRHR2	nonsynonymous SNV	22
chr6	99729051	.	G	A	35.8571	PASS	P663	GT:DP	0/1:	FAXC	stopgain	21.4
chr7	45121223	.	G	A	32	PASS	P367	GT:DP	0/1:	NACAD	nonsynonymous SNV	21
chr3	53905370	.	C	T	31.1429	PASS	P778	GT:DP	0/1:	ACTR8	nonsynonymous SNV	20.8
chr11	126318954	.	A	G	36.5714	PASS	P657B	GT:DP	0/1:	KIRREL3	nonsynonymous SNV	20.8
chr17	76503797	.	C	T	36	PASS	P172	GT:DP	0/1:	DNAH17	nonsynonymous SNV	20.6
chr19	39410482	.	G	A	34.7143	PASS	P274	GT:DP	0/1:	SARS2	nonsynonymous SNV	20.5
chr9	114911551	.	T	C	36	PASS	P664	GT:DP	0/1:	SUSD1	nonsynonymous SNV	20.3
chr14	50886756	.	C	G	30.8571	PASS	P340	GT:DP	0/1:	MAP4K5	nonsynonymous SNV	20.2
chr21	47958405	.	C	T	34.4286	PASS	P320B	GT:DP	0/1:	DIP2A	nonsynonymous SNV	20.2
chr1	3638628	.	C	T	32.4286	PASS	P142B	GT:DP	0/1:	TP73	nonsynonymous SNV	19.97
chr7	98519541	.	G	A	27	PASS	P592	GT:DP	0/1:	TRRAP	nonsynonymous SNV	19.95
chr11	58949232	.	C	G	26.7143	PASS	P276	GT:DP	0/1:	DTX4	nonsynonymous SNV	19.69
chr3	121200620	.	T	C	26	PASS	P114	GT:DP	0/1:	POLQ	nonsynonymous SNV	19.5
chr17	38349201	.	A	G	36.1429	PASS	P285	GT:DP	0/1:	RAPGEFL1	nonsynonymous SNV	19.41
chr17	76462856	.	G	C	32.7143	PASS	P288B	GT:DP	0/1:	DNAH17	nonsynonymous SNV	19.14
chr19	1506043	.	G	A	32.7143	PASS	P444	GT:DP	0/1:	ADAMTSL5	nonsynonymous SNV	19.13
chr11	126306852	.	G	A	36.2857	PASS	P326	GT:DP	0/1:	KIRREL3	nonsynonymous SNV	19.04
chr14	94128962	.	C	T	28.8571	PASS	P791	GT:DP	0/1:	UNC79	nonsynonymous SNV	18.8
chr12	104142857	.	T	C	34.7143	PASS	P569	GT:DP	0/1:	STAB2	nonsynonymous SNV	18.8
chr1	29641996	.	C	T	25	PASS	P618	GT:DP	0/1:	PTPRU	nonsynonymous SNV	18.74
chr17	2202293	.	A	G	34.2857	PASS	P259A	GT:DP	0/1:	SMG6	nonsynonymous SNV	18.73
chr5	34937493	.	G	C	36.5714	PASS	P188	GT:DP	0/1:	DNAJC21	nonsynonymous SNV	18.69
chr1	92789091	.	A	G	34	PASS	P542	GT:DP	0/1:	RPAP2	nonsynonymous SNV	18.6
chr7	151818667	.	T	G	26.7143	PASS	P777B	GT:DP	0/1:	GALNT11	nonsynonymous SNV	18.6
chr1	53792626	.	G	A	35.8571	PASS	P295B	GT:DP	0/1:	LRP8	nonsynonymous SNV	18.58
chr7	50680439	.	T	C	36.4286	PASS	P80	GT:DP	0/1:	GRB10	nonsynonymous SNV	18.54
chr6	41655680	.	G	C	35.4286	PASS	P283	GT:DP	0/1:	TFEB	nonsynonymous SNV	18.5
chr1	33234370	.	C	T	27	PASS	P266	GT:DP	0/1:	KIAA1522	nonsynonymous SNV	18.36
chr3	173996707	.	A	G	26.8571	PASS	P579	GT:DP	0/1:	NLGN1	nonsynonymous SNV	18.02
chr2	233128109	.	C	T	36.2857	PASS	P89	GT:DP	0/1:	DIS3L2	nonsynonymous SNV	17.58
chr3	190338112	.	A	G	35.7143	PASS	P493	GT:DP	0/1:	IL1RAP	nonsynonymous SNV	17.54
chr22	26839122	.	G	A	32.7143	PASS	P491	GT:DP	0/1:	ASPHD2	nonsynonymous SNV	17.2
chr8	70533376	.	G	A	34.4286	PASS	P137	GT:DP	0/1:	SULF1	nonsynonymous SNV	16.89
chr10	50818919	.	C	A	36	PASS	P679	GT:DP	0/1:	SLC18A3	nonsynonymous SNV	16.65
chr11	45925553	.	C	T	34.8571	PASS	P647	GT:DP	0/1:	MAPK8IP1	nonsynonymous SNV	16.57
chr1	65301164	.	G	A	35.7143	PASS	P381	GT:DP	0/1:	JAK1	nonsynonymous SNV	16.47
chr1	33613203	.	C	T	33.7143	PASS	P488	GT:DP	0/1:	TRIM62	nonsynonymous SNV	16.47
chr14	102498773	.	A	G	34.7143	PASS	P274	GT:DP	0/1:	DYNC1H1	nonsynonymous SNV	16.39
chr6	10796281	.	C	T	35.4286	PASS	P283	GT:DP	0/1:	MAK	nonsynonymous SNV	16.32
chr18	21470009	.	T	A	35.4286	PASS	P283	GT:DP	0/1:	LAMA3	nonsynonymous SNV	15.89
chr1	152058536	.	T	A	36.2857	PASS	P326	GT:DP	0/1:	TCHHL1	nonsynonymous SNV	15.62
chr2	64779308	.	T	G	32	PASS	P317	GT:DP	0/1:	AFTPH	nonsynonymous SNV	15.42
chr19	58928405	.	C	T	36	PASS	P316A	GT:DP	0/1:	ZNF584	nonsynonymous SNV	15.4
chr20	44530967	.	G	A	36.8571	PASS	P451	GT:DP	0/1:	PLTP	nonsynonymous SNV	15.24
chr8	143599589	.	G	A	34	PASS	P768	GT:DP	0/1:	ADGRB1	nonsynonymous SNV	15.05
chr10	103901035	.	C	T	35.8571	PASS	P256	GT:DP	0/1:	PPRC1	nonsynonymous SNV	15.03
chr10	50190558	.	C	A	35.2857	PASS	P498	GT:DP	0/1:	WDFY4	nonsynonymous SNV	15
chr22	26083533	.	C	T	34.2857	PASS	P264	GT:DP	0/1:	ADRBK2	nonsynonymous SNV	14.97
chr9	34996540	.	C	T	35.8571	PASS	P297	GT:DP	0/1:	DNAJB5	nonsynonymous SNV	14.86
chr19	19449724	.	G	A	35.8571	PASS	P666	GT:DP	0/1:	MAU2	nonsynonymous SNV	14.82
chr9	96080730	.	G	C	36.7143	PASS	P428	GT:DP	0/1:	C9orf129	nonsynonymous SNV	14.81
chr14	55655873	.	G	A	36.8571	PASS	P653A	GT:DP	0/1:	DLGAP5	stopgain	14.67
chr21	45670700	.	A	G	33.5714	PASS	P300	GT:DP	0/1:	DNMT3L	nonsynonymous SNV	14.56
chr11	6265316	.	C	T	35.5714	PASS	P287	GT:DP	0/1:	CNGA4	nonsynonymous SNV	14.53
chr7	143417197	.	G	C	36.4286	PASS	P80	GT:DP	0/1:	TCAF2	nonsynonymous SNV	14.38
chr19	38189968	.	G	A	31.8571	PASS	P352	GT:DP	0/1:	ZNF607	nonsynonymous SNV	14.29
chr16	85687974	.	C	T	33.2857	PASS	P219	GT:DP	0/1:	GSE1	nonsynonymous SNV	14.17
chr6	27834650	.	T	C	33.8571	PASS	P159	GT:DP	0/1:	HIST1H1B	nonsynonymous SNV	14.12
chr9	14788948	.	G	T	36.5714	PASS	P361	GT:DP	0/1:	FREM1	nonsynonymous SNV	14
chr10	93713531	.	G	A	35.7143	PASS	P420	GT:DP	0/1:	BTAF1	nonsynonymous SNV	13.83
chr1	154987663	.	A	G	34.7143	PASS	P569	GT:DP	0/1:	ZBTB7B	nonsynonymous SNV	13.67
chr2	28248182	.	C	A	36.5714	PASS	P368	GT:DP	0/1:	BRE	nonsynonymous SNV	13.25
chr16	31123314	.	A	G	34	PASS	P331	GT:DP	0/1:	BCKDK	nonsynonymous SNV	13.19
chr3	50340065	.	C	T	35.2857	PASS	P433A	GT:DP	0/1:	HYAL1	nonsynonymous SNV	12.96
chr22	38201925	.	A	G	33	PASS	P661	GT:DP	0/1:	H1F0	nonsynonymous SNV	12.93
chr4	39436307	.	A	G	34.8571	PASS	P438	GT:DP	0/1:	KLB	nonsynonymous SNV	12.93
chr19	17435729	.	T	A	34.5714	PASS	P601A	GT:DP	0/1:	ANO8	nonsynonymous SNV	12.92
chr6	41303884	.	G	A	34.2857	PASS	P259A	GT:DP	0/1:	NCR2	nonsynonymous SNV	12.89
chr1	27426952	.	C	T	36.2857	PASS	P326	GT:DP	0/1:	SLC9A1	nonsynonymous SNV	12.84
chr4	184129261	.	G	A	33.7143	PASS	P423	GT:DP	0/1:	WWC2	nonsynonymous SNV	12.78
chr19	40728998	.	C	G	32.5714	PASS	P638A	GT:DP	0/1:	CNTD2	nonsynonymous SNV	12.7
chr11	7111126	.	G	T	34.2857	PASS	P259A	GT:DP	0/1:	RBMXL2	nonsynonymous SNV	12.54
chr4	123542049	.	G	T	34.7143	PASS	P324	GT:DP	0/1:	IL21	nonsynonymous SNV	12.34
chr2	179435363	.	C	T	36.1429	PASS	P269A	GT:DP	0/1:	TTN	nonsynonymous SNV	12.29
chr14	24780628	.	C	T	29.1429	PASS	P262	GT:DP	0/1:	LTB4R2	nonsynonymous SNV	12.22
chr2	163302531	.	A	C	35.2857	PASS	P433A	GT:DP	0/1:	KCNH7	nonsynonymous SNV	12
chr15	66821891	.	C	T	34.8571	PASS	P305A	GT:DP	0/1:	ZWILCH	nonsynonymous SNV	11.7
chr3	179051784	.	A	T	36.2857	PASS	P313	GT:DP	0/1:	ZNF639	nonsynonymous SNV	11.67
chr16	2988353	.	G	A	33.4286	PASS	P722	GT:DP	0/1:	FLYWCH1	nonsynonymous SNV	11.64
chr1	151209110	.	C	T	34.2857	PASS	P259A	GT:DP	0/1:	PIP5K1A	nonsynonymous SNV	11.6
chr2	69093688	.	G	A	36.1429	PASS	P637A	GT:DP	0/1:	BMP10	nonsynonymous SNV	11.49
chr17	8135081	.	G	A	36.1429	PASS	P286	GT:DP	0/1:	CTC1	nonsynonymous SNV	11.43
chr8	65517325	.	C	T	35.8571	PASS	P297	GT:DP	0/1:	CYP7B1	nonsynonymous SNV	11.08
chr11	118067497	.	C	T	36.8571	PASS	P192	GT:DP	0/1:	JAML	nonsynonymous SNV	11.03
chr4	1801061	.	C	A	28.1429	PASS	P271	GT:DP	0/1:	FGFR3	nonsynonymous SNV	10.93
chr7	157985096	.	G	C	36.8571	PASS	P192	GT:DP	0/1:	PTPRN2	nonsynonymous SNV	10.81
chr15	42981734	.	C	T	35.1429	PASS	P319	GT:DP	0/1:	STARD9	nonsynonymous SNV	10.77
chr21	34697410	.	C	A	33.7143	PASS	P158	GT:DP	0/1:	IFNAR1	nonsynonymous SNV	10.59
chr16	48221118	.	T	G	36	PASS	P172	GT:DP	0/1:	ABCC11	nonsynonymous SNV	10.32
chr1	233802529	.	G	A	35.2857	PASS	P498	GT:DP	0/1:	KCNK1	nonsynonymous SNV	10.11
chr19	53572202	.	C	G	32	PASS	P317	GT:DP	0/1:	ZNF160	nonsynonymous SNV	10.06
chr10	134158097	.	C	T	36.8571	PASS	P143	GT:DP	0/1:	LRRC27	nonsynonymous SNV	9.97
chr17	61511942	.	C	T	31.4286	PASS	P581	GT:DP	0/1:	CYB561	nonsynonymous SNV	9.777
chr17	2202486	.	G	T	34.2857	PASS	P259A	GT:DP	0/1:	SMG6	nonsynonymous SNV	9.624
chr7	1049749	.	C	T	34.2857	PASS	P442B	GT:DP	0/1:	C7orf50	nonsynonymous SNV	9.596
chr4	69202972	.	G	A	24.7143	PASS	P292	GT:DP	0/1:	YTHDC1	nonsynonymous SNV	9.437
chr2	86693788	.	C	T	35	PASS	P296A	GT:DP	0/1:	KDM3A	nonsynonymous SNV	9.409
chr11	51411818	.	C	T	36	PASS	P386	GT:DP	0/1:	OR4A5	nonsynonymous SNV	9.33
chr10	99338118	.	C	T	33.2857	PASS	P586B	GT:DP	0/1:	ANKRD2	nonsynonymous SNV	9.269
chr5	159437706	.	G	C	35.7143	PASS	P381	GT:DP	0/1:	TTC1	nonsynonymous SNV	9.109
chr9	125282255	.	C	T	33.5714	PASS	P300	GT:DP	0/1:	OR1J4	nonsynonymous SNV	9.088
chr19	36584953	.	C	T	36.2857	PASS	P346	GT:DP	0/1:	WDR62	nonsynonymous SNV	8.96
chr12	18854628	.	C	T	29.1429	PASS	P272	GT:DP	0/1:	PLCZ1	nonsynonymous SNV	8.947
chr15	65983811	.	C	T	27	PASS	P592	GT:DP	0/1:	DENND4A	nonsynonymous SNV	8.69
chr19	42219725	.	C	T	36.7143	PASS	P110	GT:DP	0/1:	CEACAM5	nonsynonymous SNV	8.68
chr19	17160870	.	T	C	34.5714	PASS	P601A	GT:DP	0/1:	HAUS8	nonsynonymous SNV	8.625
chr10	83637727	.	G	A	35.8571	PASS	P27	GT:DP	0/1:	NRG3	nonsynonymous SNV	8.595
chr1	62676023	.	A	G	32.4286	PASS	P282	GT:DP	0/1:	L1TD1	nonsynonymous SNV	8.42
chr2	124979354	.	C	T	32.7143	PASS	P288B	GT:DP	0/1:	CNTNAP5	nonsynonymous SNV	8.199
chr1	157548574	.	G	A	36	PASS	P424	GT:DP	0/1:	FCRL4	nonsynonymous SNV	7.982
chr14	64468738	.	A	C	33.4286	PASS	P509A	GT:DP	0/1:	SYNE2	nonsynonymous SNV	7.714
chr19	48183416	.	G	A	33	PASS	P344	GT:DP	0/1:	GLTSCR1	nonsynonymous SNV	7.23
chr17	30349469	.	C	T	35	PASS	P360	GT:DP	0/1:	LRRC37B	nonsynonymous SNV	7.164
chr21	31661633	.	A	G	31.8571	PASS	P352	GT:DP	0/1:	KRTAP25-1	nonsynonymous SNV	6.927
chr2	242063507	.	T	G	36.4286	PASS	P356	GT:DP	0/1:	PASK	nonsynonymous SNV	6.278
chr2	27352719	.	C	T	29	PASS	P766	GT:DP	0/1:	ABHD1	nonsynonymous SNV	6.205
chr3	52852501	.	C	T	35.5714	PASS	P325A	GT:DP	0/1:	ITIH4	nonsynonymous SNV	5.678
chr15	42436333	.	G	A	35	PASS	P696B	GT:DP	0/1:	PLA2G4F	nonsynonymous SNV	5.192
chr14	21991298	.	C	T	31.7143	PASS	P660	GT:DP	0/1:	SALL2	nonsynonymous SNV	4.75
chr22	50959414	.	G	T	31.8571	PASS	P352	GT:DP	0/1:	NCAPH2	nonsynonymous SNV	4.278
chr5	64013839	.	T	C	36.2857	PASS	P329	GT:DP	0/1:	FAM159B	nonsynonymous SNV	3.008
chr11	117282558	.	C	T	31.7143	PASS	P306	GT:DP	0/1:	CEP164	nonsynonymous SNV	0.461
chr7	42065983	.	C	T	35.7143	PASS	P526	GT:DP	0/1:	GLI3	nonsynonymous SNV	0.081
chr19	52887789	.	G	C	34.4286	PASS	P291	GT:DP	0/1:	ZNF880	nonsynonymous SNV	0.073
chr19	52888265	.	A	C	35	PASS	P402B	GT:DP	0/1:	ZNF880	nonsynonymous SNV;nonsynonymous SNV	0.004
chr19	52888265	.	A	C	36	PASS	P605	GT:DP	0/1:	ZNF880	nonsynonymous SNV;nonsynonymous SNV	0.004
chr3	184039843	.	A	G	36.2857	PASS	P89	GT:DP	0/1:	EIF4G1	nonsynonymous SNV	0.001

## Sheet: non-PTB
#CHROM	POS	ID	REF	ALT	G_AGE	FILTER	INFO	FORMAT	SAMPLE	AFF_GENES	CONSEQUENCE	CADD
chr16	31092962	.	C	T	39	PASS	P88	GT:DP	0/1:	ZNF646	stopgain	47
chr3	78763664	.	G	A	37.1429	PASS	P47	GT:DP	0/1:	ROBO1	stopgain	41
chr1	40872452	.	C	T	39.5714	PASS	P4	GT:DP	0/1:	SMAP2	stopgain	41
chr7	128637559	.	G	A	40.1429	PASS	P57	GT:DP	0/1:	TNPO3	stopgain	41
chr6	51934267	.	G	A	38.8571	PASS	P733	GT:DP	0/1:	PKHD1	stopgain	40
chr17	34050659	.	A	T	39	PASS	P240	GT:DP	0/1:	AP2B1	stopgain	40
chr5	122506740	.	C	A	38	PASS	P186	GT:DP	0/1:	PRDM6	stopgain	39
chr19	14583515	.	G	A	39.7143	PASS	P201	GT:DP	0/1:	PTGER1	stopgain	38
chr5	112876701	.	C	G	41	PASS	P155	GT:DP	0/1:	YTHDC2	stopgain	38
chr9	72071309	.	T	G	39	PASS	P2	GT:DP	0/1:	APBA1	nonsynonymous SNV	36
chr11	61584161	.	C	T	40	PASS	P602	GT:DP	0/1:	FADS1,FADS2	nonsynonymous SNV	36
chr2	102505299	.	G	A	40	PASS	P432	GT:DP	0/1:	MAP4K4	nonsynonymous SNV	36
chr1	203452595	.	C	T	40.1429	PASS	P236	GT:DP	0/1:	PRELP	stopgain	36
chr11	65688098	.	G	A	38.7143	PASS	P534	GT:DP	0/1:	DRAP1	nonsynonymous SNV	35
chr3	140167508	.	G	A	39	PASS	P632	GT:DP	0/1:	CLSTN2	nonsynonymous SNV	35
chr4	3449971	.	G	A	39	PASS	P74	GT:DP	0/1:	HGFAC	nonsynonymous SNV	35
chr5	156816422	.	G	A	39	PASS	P38	GT:DP	0/1:	CYFIP2	nonsynonymous SNV	35
chr3	150931804	.	A	G	40.1429	PASS	P57	GT:DP	0/1:	P2RY14	nonsynonymous SNV	35
chr13	28592705	.	C	T	40.2857	PASS	P533	GT:DP	0/1:	FLT3	nonsynonymous SNV	35
chr10	72503882	.	G	A	40.7143	PASS	P627	GT:DP	0/1:	ADAMTS14	nonsynonymous SNV	35
chr7	148080842	.	G	A	37.8571	PASS	P242	GT:DP	0/1:	CNTNAP2	nonsynonymous SNV	34
chr15	64423964	.	G	A	38.5714	PASS	P105	GT:DP	0/1:	SNX1	nonsynonymous SNV	34
chr15	85656665	.	C	T	39.1429	PASS	P557	GT:DP	0/1:	PDE8A	nonsynonymous SNV	34
chr3	89480405	.	G	A	39.2857	PASS	P628	GT:DP	0/1:	EPHA3	nonsynonymous SNV	34
chr1	45812659	.	G	A	39.4286	PASS	P122	GT:DP	0/1:	TESK2	nonsynonymous SNV	34
chr9	131702681	.	C	T	39.8571	PASS	P712	GT:DP	0/1:	PHYHD1	nonsynonymous SNV	34
chr7	131825479	.	C	G	40.1429	PASS	P130	GT:DP	0/1:	PLXNA4	nonsynonymous SNV	34
chr17	49233044	.	C	T	39	PASS	P213	GT:DP	0/1:	NME1,NME1-NME2	nonsynonymous SNV	33
chr22	38075721	.	G	A	39	PASS	P630	GT:DP	0/1:	LGALS1	nonsynonymous SNV	33
chr7	131872279	.	C	T	39.1429	PASS	P538	GT:DP	0/1:	PLXNA4	nonsynonymous SNV	33
chr1	16059180	.	G	T	39.2857	PASS	P619	GT:DP	0/1:	PLEKHM2	nonsynonymous SNV	33
chr18	57022755	.	C	T	39.2857	PASS	P578	GT:DP	0/1:	LMAN1	nonsynonymous SNV	33
chr2	11752715	.	C	T	39	PASS	P261	GT:DP	0/1:	GREB1	nonsynonymous SNV	32
chr3	52780887	.	G	A	41.5714	PASS	P28	GT:DP	0/1:	NEK4	stopgain	32
chr1	29030743	.	G	A	39.1429	PASS	P322	GT:DP	0/1:	GMEB1	nonsynonymous SNV	31
chr7	128388854	.	C	T	39.8571	PASS	P517	GT:DP	0/1:	CALU	nonsynonymous SNV	31
chr10	98808766	.	G	A	40	PASS	P69	GT:DP	0/1:	SLIT1	nonsynonymous SNV	31
chr3	56468755	.	C	T	38.5714	PASS	P771	GT:DP	0/1:	ERC2	nonsynonymous SNV	29.7
chr17	4087166	.	G	A	38.7143	PASS	P555	GT:DP	0/1:	ANKFY1	nonsynonymous SNV	29.4
chr6	41617482	.	A	C	40	PASS	P686	GT:DP	0/1:	MDFI	nonsynonymous SNV	29.3
chr6	33409400	.	G	A	39.4286	PASS	P77	GT:DP	0/1:	SYNGAP1	nonsynonymous SNV	29
chr16	2505436	.	G	A	39.2857	PASS	P578	GT:DP	0/1:	CCNF	nonsynonymous SNV	28.9
chr9	139403510	.	C	T	39.5714	PASS	P384	GT:DP	0/1:	NOTCH1	nonsynonymous SNV	28.9
chr17	61432319	.	G	A	39.1429	PASS	P746	GT:DP	0/1:	TANC2	nonsynonymous SNV	28.8
chr19	19645870	.	A	T	41	PASS	P646	GT:DP	0/1:	YJEFN3	stopgain	28.8
chr11	47333316	.	C	T	40	PASS	P241	GT:DP	0/1:	MADD	nonsynonymous SNV	28.5
chr4	139966200	.	C	T	39	PASS	P391	GT:DP	0/1:	NOCT	nonsynonymous SNV	28.4
chr16	12140285	.	C	T	40	PASS	P165	GT:DP	0/1:	SNX29	nonsynonymous SNV	28.1
chr13	114290962	.	A	G	39	PASS	P695	GT:DP	0/1:	TFDP1	nonsynonymous SNV	27.9
chr7	1527496	.	T	A	37.7143	PASS	P426	GT:DP	0/1:	INTS1	nonsynonymous SNV	27.8
chr20	17608301	.	C	T	38.8571	PASS	P480	GT:DP	0/1:	RRBP1	nonsynonymous SNV	27.8
chr8	17141989	.	G	A	39	PASS	P20	GT:DP	0/1:	VPS37A	nonsynonymous SNV	27.8
chr10	112352919	.	G	A	41	PASS	P113	GT:DP	0/1:	SMC3	nonsynonymous SNV	27
chr4	151114372	.	A	G	40.7143	PASS	P484	GT:DP	0/1:	DCLK2	nonsynonymous SNV	26.7
chr4	2343288	.	G	A	39.8571	PASS	P728	GT:DP	0/1:	ZFYVE28	nonsynonymous SNV	26.3
chr14	36988249	.	C	T	39	PASS	P175	GT:DP	0/1:	NKX2-1	nonsynonymous SNV	25.9
chr7	42116403	.	G	A	40.1429	PASS	P198	GT:DP	0/1:	GLI3	nonsynonymous SNV	25.9
chr2	9570979	.	G	C	39	PASS	P700	GT:DP	0/1:	CPSF3	nonsynonymous SNV	25.8
chr8	131848607	.	A	T	38.7143	PASS	P422	GT:DP	0/1:	ADCY8	nonsynonymous SNV	25.7
chr2	26505744	.	C	T	38.7143	PASS	P24	GT:DP	0/1:	HADHB	nonsynonymous SNV	25.6
chr7	7278105	.	C	T	40	PASS	P118	GT:DP	0/1:	C1GALT1	nonsynonymous SNV	25.6
chr12	51753101	.	C	T	37.5714	PASS	P208	GT:DP	0/1:	GALNT6	nonsynonymous SNV	25.2
chr21	34941356	.	A	G	39.1429	PASS	P82	GT:DP	0/1:	SON	nonsynonymous SNV	25.2
chr7	143088599	.	G	A	39.2857	PASS	P440	GT:DP	0/1:	EPHA1	nonsynonymous SNV	25.1
chr11	1075662	.	C	T	37	PASS	P585	GT:DP	0/1:	MUC2	stopgain	25.1
chr1	167367302	.	C	T	39	PASS	P149	GT:DP	0/1:	POU2F1	nonsynonymous SNV	25
chr9	101340264	.	C	T	39	PASS	P443	GT:DP	0/1:	GABBR2	nonsynonymous SNV	24.8
chr11	10788015	.	A	C	39.1429	PASS	P529	GT:DP	0/1:	CTR9	nonsynonymous SNV	24.7
chr9	21818084	.	A	T	40	PASS	P241	GT:DP	0/1:	MTAP	nonsynonymous SNV	24.7
chr3	183995790	.	C	T	40.5714	PASS	P650	GT:DP	0/1:	ECE2	nonsynonymous SNV	24.5
chr18	33800019	.	T	G	38.4286	PASS	P152	GT:DP	0/1:	MOCOS	nonsynonymous SNV	24.3
chr20	18165348	.	A	G	38.8571	PASS	P480	GT:DP	0/1:	CSRP2BP	nonsynonymous SNV	24
chr7	128483528	.	A	T	41	PASS	P334	GT:DP	0/1:	FLNC	nonsynonymous SNV	23.7
chr15	63889780	.	C	A	38.8571	PASS	P718	GT:DP	0/1:	FBXL22	nonsynonymous SNV	23.5
chr16	11217784	.	G	A	40	PASS	P686	GT:DP	0/1:	CLEC16A	nonsynonymous SNV	23.3
chr2	74383750	.	C	T	37	PASS	P131	GT:DP	0/1:	MOB1A	nonsynonymous SNV	23.1
chr18	47367766	.	A	G	37	PASS	P163B	GT:DP	0/1:	MYO5B	nonsynonymous SNV	23
chr21	47952049	.	G	A	37.7143	PASS	P203A	GT:DP	0/1:	DIP2A	nonsynonymous SNV	22.9
chr7	151478271	.	C	T	39.1429	PASS	P557	GT:DP	0/1:	PRKAG2	nonsynonymous SNV	22.9
chr4	158043509	.	T	G	40	PASS	P60	GT:DP	0/1:	GLRB	nonsynonymous SNV	22.9
chr9	2084096	.	C	T	39	PASS	P251	GT:DP	0/1:	SMARCA2	nonsynonymous SNV	22.8
chr9	115948640	.	A	G	39	PASS	P504	GT:DP	0/1:	FKBP15	nonsynonymous SNV	22.7
chr3	150127391	.	C	A	37.8571	PASS	P81	GT:DP	0/1:	TSC22D2	nonsynonymous SNV	22.5
chr11	20005700	.	A	G	38	PASS	P115	GT:DP	0/1:	NAV2	nonsynonymous SNV	22.3
chr5	156908894	.	G	A	37	PASS	P762	GT:DP	0/1:	ADAM19	nonsynonymous SNV	22.2
chr5	171482777	.	G	A	39	PASS	P591	GT:DP	0/1:	STK10	nonsynonymous SNV	22
chr10	49431189	.	A	C	39	PASS	P19	GT:DP	0/1:	FRMPD2	nonsynonymous SNV	21.8
chr7	39472784	.	G	A	39	PASS	P161	GT:DP	0/1:	POU6F2	nonsynonymous SNV	21.7
chr17	33902950	.	G	A	38.8571	PASS	P516	GT:DP	0/1:	PEX12	nonsynonymous SNV	21.5
chr12	56822369	.	C	G	39	PASS	P383	GT:DP	0/1:	TIMELESS	nonsynonymous SNV	21.4
chr4	22449069	.	C	G	37	PASS	P191A	GT:DP	0/1:	ADGRA3	nonsynonymous SNV	21.3
chr1	40961369	.	G	A	39	PASS	P391	GT:DP	0/1:	ZFP69	nonsynonymous SNV	21.3
chr6	10529983	.	A	G	39	PASS	P688	GT:DP	0/1:	GCNT2	nonsynonymous SNV	21.2
chr3	9799487	.	A	G	40	PASS	P501	GT:DP	0/1:	CAMK1	nonsynonymous SNV	21.1
chr11	71208560	.	C	T	38.8571	PASS	P176	GT:DP	0/1:	NADSYN1	nonsynonymous SNV	21
chr17	58543791	.	T	C	39	PASS	P91	GT:DP	0/1:	APPBP2	nonsynonymous SNV	21
chr3	93733279	.	G	T	37.1429	PASS	P387	GT:DP	0/1:	STX19	nonsynonymous SNV	20.9
chr1	12067183	.	G	A	39.5714	PASS	P450	GT:DP	0/1:	MFN2	nonsynonymous SNV	20.9
chr1	53676980	.	A	C	40	PASS	P749	GT:DP	0/1:	CPT2	nonsynonymous SNV	20.9
chr15	91527367	.	G	A	38.7143	PASS	P705	GT:DP	0/1:	PRC1	nonsynonymous SNV	20.7
chr3	100513799	.	C	T	39	PASS	P39	GT:DP	0/1:	ABI3BP	nonsynonymous SNV	20.7
chr8	145278053	.	C	T	39	PASS	P617	GT:DP	0/1:	MROH1	nonsynonymous SNV	20.6
chr3	47619008	.	C	G	39.4286	PASS	P390	GT:DP	0/1:	CSPG5	nonsynonymous SNV	20.5
chr1	226420237	.	G	A	40.4286	PASS	P764	GT:DP	0/1:	LIN9	nonsynonymous SNV	20.5
chr2	43625235	.	G	A	37.8571	PASS	P108B	GT:DP	0/1:	THADA	nonsynonymous SNV	20.4
chr11	6431895	.	G	C	38	PASS	P180	GT:DP	0/1:	APBB1	nonsynonymous SNV	20.4
chr1	153905466	.	G	C	39.2857	PASS	P440	GT:DP	0/1:	DENND4B	nonsynonymous SNV	20.3
chr8	134251333	.	G	A	38	PASS	P33	GT:DP	0/1:	NDRG1	nonsynonymous SNV	20.2
chr5	149677933	.	C	T	39.2857	PASS	P440	GT:DP	0/1:	ARSI	nonsynonymous SNV	20.1
chr9	35045279	.		A	38.4286	PASS	P34	GT:DP	0/1:	C9orf131	frameshift insertion	20
chr7	143417201	.	TT	C	39.2857	PASS	P231	GT:DP	0/1:	TCAF2	frameshift substitution	20
chr1	62704047	.	G	A	40	PASS	P535	GT:DP	0/1:	KANK4	nonsynonymous SNV	20
chr1	115006175	.	A	G	40.1429	PASS	P723	GT:DP	0/1:	TRIM33	nonsynonymous SNV	19.91
chr2	238494649	.	G	A	39.8571	PASS	P517	GT:DP	0/1:	RAB17	nonsynonymous SNV	19.65
chr5	140215364	.	G	A	39	PASS	P398	GT:DP	0/1:	PCDHA7	nonsynonymous SNV	19.6
chr11	63885741	.	G	A	41	PASS	P719	GT:DP	0/1:	FLRT1	nonsynonymous SNV	19.57
chr12	57039000	.	G	A	40	PASS	P686	GT:DP	0/1:	ATP5B	stopgain	19.54
chr2	25982457	.	A	G	39.1429	PASS	P576	GT:DP	0/1:	ASXL2	nonsynonymous SNV	19.53
chr2	44206989	.	T	A	39.2857	PASS	P231	GT:DP	0/1:	LRPPRC	nonsynonymous SNV	19.52
chr10	133948593	.	G	A	39	PASS	P50	GT:DP	0/1:	JAKMIP3	nonsynonymous SNV	19.47
chr16	1308186	.	T	A	38.2857	PASS	P63	GT:DP	0/1:	TPSD1	nonsynonymous SNV	19.36
chr12	44782238	.	G	A	39.1429	PASS	P322	GT:DP	0/1:	TMEM117	nonsynonymous SNV	19.33
chr4	175231085	.	G	A	40.5714	PASS	P215	GT:DP	0/1:	CEP44	nonsynonymous SNV	19.3
chr12	108082538	.	C	T	41.1429	PASS	P681	GT:DP	0/1:	PWP1	nonsynonymous SNV	19.28
chr3	53140879	.	C	T	39	PASS	P620	GT:DP	0/1:	RFT1	nonsynonymous SNV	19.2
chr2	219000266	.	C	T	39	PASS	P382	GT:DP	0/1:	CXCR2	nonsynonymous SNV	19.16
chr22	51017680	.	T	C	38	PASS	P671	GT:DP	0/1:	CHKB	nonsynonymous SNV	19.12
chr22	26317284	.	G	A	37.8571	PASS	P108B	GT:DP	0/1:	MYO18B	nonsynonymous SNV	19.1
chr19	41838148	.	A	G	39.2857	PASS	P608	GT:DP	0/1:	TGFB1	nonsynonymous SNV	19.06
chr1	110560608	.	C	T	37	PASS	P730B	GT:DP	0/1:	AHCYL1	nonsynonymous SNV	19.03
chr19	31767955	.	C	T	38.2857	PASS	P482B	GT:DP	0/1:	TSHZ3	nonsynonymous SNV	19.03
chr14	23394166	.	T	G	39.2857	PASS	P58	GT:DP	0/1:	PRMT5	nonsynonymous SNV	19.03
chr5	96215643	.	A	G	37	PASS	P407	GT:DP	0/1:	ERAP2	nonsynonymous SNV	18.99
chr11	65998379	.	G	A	39.8571	PASS	P549	GT:DP	0/1:	PACS1	nonsynonymous SNV	18.94
chr5	178506722	.	A	G	39	PASS	P32	GT:DP	0/1:	ZNF354C	nonsynonymous SNV	18.93
chr1	151780099	.	T	G	39	PASS	P32	GT:DP	0/1:	RORC	nonsynonymous SNV	18.85
chr9	136674185	.	G	A	37	PASS	P18A	GT:DP	0/1:	VAV2	nonsynonymous SNV	18.82
chr1	9017211	.	C	T	39	PASS	P624	GT:DP	0/1:	CA6	nonsynonymous SNV	18.8
chr1	46527602	.	G	A	41	PASS	P677	GT:DP	0/1:	PIK3R3	stopgain	18.73
chr4	941635	.	G	A	39	PASS	P147	GT:DP	0/1:	TMEM175	nonsynonymous SNV	18.69
chr10	124908160	.	T	G	37.2857	PASS	P658B	GT:DP	0/1:	HMX2	nonsynonymous SNV	18.67
chr1	21050590	.	G	A	39	PASS	P20	GT:DP	0/1:	SH2D5	nonsynonymous SNV	18.54
chr19	42813989	.	G	C	39	PASS	P552	GT:DP	0/1:	PRR19	nonsynonymous SNV	18.47
chr5	75505571	.	G	A	39	PASS	P378	GT:DP	0/1:	SV2C	nonsynonymous SNV	18.46
chr5	176941754	.	C	T	37.4286	PASS	P209	GT:DP	0/1:	DDX41	nonsynonymous SNV	18.22
chr6	44272799	.	C	A	37	PASS	P446	GT:DP	0/1:	AARS2	nonsynonymous SNV	18.18
chr8	23217733	.	G	T	40	PASS	P734	GT:DP	0/1:	LOXL2	nonsynonymous SNV	18.18
chr19	45207482	.	C	T	40.2857	PASS	P616	GT:DP	0/1:	CEACAM16	nonsynonymous SNV	18.14
chr16	1570703	.	G	C	39	PASS	P43	GT:DP	0/1:	IFT140	nonsynonymous SNV	18.11
chr10	101935773	.	T	C	37.7143	PASS	P280	GT:DP	0/1:	ERLIN1	nonsynonymous SNV	18.05
chr4	170482988	.	C	G	38	PASS	P724A	GT:DP	0/1:	NEK1	nonsynonymous SNV	18.02
chr15	39885747	.	G	A	39.5714	PASS	P362	GT:DP	0/1:	THBS1	nonsynonymous SNV	18.02
chr14	103802231	.	C	A	39.1429	PASS	P570	GT:DP	0/1:	EIF5	nonsynonymous SNV	17.97
chr5	137515400	.	G	T	39	PASS	P477	GT:DP	0/1:	KIF20A	nonsynonymous SNV	17.93
chr10	99052383	.	A	G	39.4286	PASS	P21	GT:DP	0/1:	ARHGAP19	nonsynonymous SNV	17.8
chr5	55110875	.	T	C	38.1429	PASS	P740	GT:DP	0/1:	DDX4	nonsynonymous SNV	17.77
chr6	118024846	.	A	G	39.5714	PASS	P148	GT:DP	0/1:	NUS1	nonsynonymous SNV	17.76
chr22	32506157	.	T	C	41	PASS	P334	GT:DP	0/1:	SLC5A1	nonsynonymous SNV	17.75
chr13	25478106	.	G	A	39.2857	PASS	P732	GT:DP	0/1:	CENPJ	nonsynonymous SNV	17.62
chr1	232942712	.	G	C	37.1429	PASS	P448A	GT:DP	0/1:	MAP10	nonsynonymous SNV	17.58
chr22	30408383	.	A	G	40.8571	PASS	P98	GT:DP	0/1:	MTMR3	nonsynonymous SNV	17.55
chr2	210742697	.	A	T	38.7143	PASS	P534	GT:DP	0/1:	UNC80	nonsynonymous SNV	17.4
chr16	49669843	.	G	A	39.2857	PASS	P460	GT:DP	0/1:	ZNF423	nonsynonymous SNV	17.38
chr1	167345305	.	A	C	39	PASS	P514	GT:DP	0/1:	POU2F1	nonsynonymous SNV	17.35
chr10	124045620	.	A	T	39.8571	PASS	P625	GT:DP	0/1:	BTBD16	nonsynonymous SNV	17.28
chr21	41559914	.	T	C	39	PASS	P590	GT:DP	0/1:	DSCAM	nonsynonymous SNV	17.07
chr1	151501902	.	G	A	39.8571	PASS	P728	GT:DP	0/1:	CGN	nonsynonymous SNV	17.05
chr5	19473795	.	C	T	40	PASS	P73	GT:DP	0/1:	CDH18	nonsynonymous SNV	17.02
chr5	133902217	.	G	A	37	PASS	P75	GT:DP	0/1:	JADE2	nonsynonymous SNV	17
chr1	179783035	.	G	A	40.8571	PASS	P98	GT:DP	0/1:	FAM163A	nonsynonymous SNV	16.99
chr8	109094809	.	G	A	37.2857	PASS	P133	GT:DP	0/1:	RSPO2	nonsynonymous SNV	16.96
chr10	96698530	.	C	T	39.1429	PASS	P392	GT:DP	0/1:	CYP2C9	nonsynonymous SNV	16.83
chr20	62421407	.	G	A	37	PASS	P75	GT:DP	0/1:	ZBTB46	nonsynonymous SNV	16.8
chr11	2992746	.	C	T	39.2857	PASS	P496	GT:DP	0/1:	NAP1L4	nonsynonymous SNV	16.77
chr10	70105769	.	T	C	38	PASS	P687	GT:DP	0/1:	RUFY2	nonsynonymous SNV	16.76
chr6	32065173	.	G	A	39.2857	PASS	P440	GT:DP	0/1:	TNXB	nonsynonymous SNV	16.55
chr14	103404673	.	T	C	39	PASS	P398	GT:DP	0/1:	CDC42BPB	nonsynonymous SNV	16.4
chr19	49967768	.	G	A	39.2857	PASS	P377	GT:DP	0/1:	ALDH16A1	nonsynonymous SNV	16.39
chr17	68172240	.	C	T	37	PASS	P575	GT:DP	0/1:	KCNJ2	nonsynonymous SNV	16.37
chr19	5208016	.	G	A	37	PASS	P164	GT:DP	0/1:	PTPRS	nonsynonymous SNV	16.37
chr10	111890217	.	A	C	37.1429	PASS	P47	GT:DP	0/1:	ADD3	nonsynonymous SNV	16.37
chr15	90213423	.	T	G	39	PASS	P453	GT:DP	0/1:	PLIN1	nonsynonymous SNV	16.32
chr2	98504570	.	G	A	41.2857	PASS	P752	GT:DP	0/1:	TMEM131	nonsynonymous SNV	16.31
chr4	68488613	.	C	T	38.8571	PASS	P562	GT:DP	0/1:	UBA6	nonsynonymous SNV	16.29
chr11	5624781	.	G	A	39.1429	PASS	P609	GT:DP	0/1:	TRIM6,TRIM6-TRIM34	nonsynonymous SNV	16.25
chr11	74680723	.	A	C	39	PASS	P221	GT:DP	0/1:	SPCS2	nonsynonymous SNV	16.22
chr7	99091730	.	G	A	37	PASS	P230	GT:DP	0/1:	ZNF394	nonsynonymous SNV	16.14
chr16	16219668	.	T	C	39.1429	PASS	P649	GT:DP	0/1:	ABCC1	nonsynonymous SNV	16.13
chr11	55578995	.	C	T	40.1429	PASS	P694	GT:DP	0/1:	OR5L1	nonsynonymous SNV	16.13
chr15	91520000	.	C	G	39	PASS	P311	GT:DP	0/1:	PRC1	nonsynonymous SNV	16.11
chr20	47990973	.	A	G	39.4286	PASS	P415	GT:DP	0/1:	KCNB1	nonsynonymous SNV	16.07
chr2	202149839	.	G	A	39	PASS	P603	GT:DP	0/1:	CASP8	nonsynonymous SNV	16.03
chr2	169764322	.	T	G	39	PASS	P153	GT:DP	0/1:	G6PC2	nonsynonymous SNV	15.99
chr10	114724358	.	C	T	39.1429	PASS	P622	GT:DP	0/1:	TCF7L2	nonsynonymous SNV	15.87
chr8	146279473	.	C	T	39	PASS	P50	GT:DP	0/1:	C8orf33	nonsynonymous SNV	15.82
chr11	64940044	.	C	T	40	PASS	P629	GT:DP	0/1:	SPDYC	nonsynonymous SNV	15.82
chr20	34145225	.	C	T	39	PASS	P383	GT:DP	0/1:	ERGIC3	nonsynonymous SNV	15.75
chr22	38516882	.	A	T	39.5714	PASS	P489	GT:DP	0/1:	PLA2G6	nonsynonymous SNV	15.64
chr17	73239214	.	T	C	39	PASS	P591	GT:DP	0/1:	GGA3	nonsynonymous SNV	15.56
chr9	134384394	.	A	C	39.2857	PASS	P440	GT:DP	0/1:	POMT1	nonsynonymous SNV	15.54
chr5	149677229	.	G	A	38.4286	PASS	P233	GT:DP	0/1:	ARSI	nonsynonymous SNV	15.5
chr6	143771713	.	T	C	38.8571	PASS	P125	GT:DP	0/1:	ADAT2	nonsynonymous SNV	15.34
chr15	86312833	.	T	C	40.2857	PASS	P212	GT:DP	0/1:	KLHL25	nonsynonymous SNV	15.32
chr2	10712211	.	G	A	37	PASS	P35	GT:DP	0/1:	NOL10	nonsynonymous SNV	15.11
chr11	67259586	.	C	T	38.7143	PASS	P104	GT:DP	0/1:	PITPNM1	nonsynonymous SNV	15.11
chr19	40430556	.	C	A	39	PASS	P725	GT:DP	0/1:	FCGBP	nonsynonymous SNV	15.09
chr3	119528958	.	C	G	38	PASS	P23	GT:DP	0/1:	NR1I2	nonsynonymous SNV	15
chr12	25705830	.	C	T	39.4286	PASS	P67	GT:DP	0/1:	LMNTD1	nonsynonymous SNV	15
chr3	171965558	.	G	A	39	PASS	P477	GT:DP	0/1:	FNDC3B	nonsynonymous SNV	14.97
chr1	247063501	.	A	C	39	PASS	P412	GT:DP	0/1:	AHCTF1	nonsynonymous SNV	14.86
chr18	47405371	.	A	G	37	PASS	P222	GT:DP	0/1:	MYO5B	nonsynonymous SNV	14.72
chr2	61729160	.	T	C	39	PASS	P99	GT:DP	0/1:	XPO1	nonsynonymous SNV	14.66
chr4	6303865	.	G	A	38.2857	PASS	P85	GT:DP	0/1:	WFS1	nonsynonymous SNV	14.64
chr11	128843295	.	C	T	39.7143	PASS	P704	GT:DP	0/1:	ARHGAP32	nonsynonymous SNV	14.63
chr10	96201730	.	T	C	37	PASS	P230	GT:DP	0/1:	TBC1D12	nonsynonymous SNV	14.6
chr2	25040575	.	G	A	39.1429	PASS	P588	GT:DP	0/1:	CENPO	nonsynonymous SNV	14.56
chr4	4322761	.	G	C	39	PASS	P2	GT:DP	0/1:	ZBTB49	nonsynonymous SNV	14.49
chr12	11183509	.	A	T	37.2857	PASS	P582	GT:DP	0/1:	TAS2R31	stopgain	14.48
chr7	143417197	.	G	C	37	PASS	P235	GT:DP	0/1:	TCAF2	nonsynonymous SNV;nonsynonymous SNV;nonsynonymous SNV;nonsynonymous SNV;nonsynonymous SNV	14.38
chr7	143417197	.	G	C	37.4286	PASS	P209	GT:DP	0/1:	TCAF2	nonsynonymous SNV;nonsynonymous SNV;nonsynonymous SNV;nonsynonymous SNV;nonsynonymous SNV	14.38
chr7	143417197	.	G	C	37.7143	PASS	P203A	GT:DP	0/1:	TCAF2	nonsynonymous SNV;nonsynonymous SNV;nonsynonymous SNV;nonsynonymous SNV;nonsynonymous SNV	14.38
chr7	143417197	.	G	C	39.2857	PASS	P231	GT:DP	0/1:	TCAF2	nonsynonymous SNV;nonsynonymous SNV;nonsynonymous SNV;nonsynonymous SNV;nonsynonymous SNV	14.38
chr7	143417197	.	G	C	40	PASS	P241	GT:DP	0/1:	TCAF2	nonsynonymous SNV;nonsynonymous SNV;nonsynonymous SNV;nonsynonymous SNV;nonsynonymous SNV	14.38
chr12	52963708	.	C	T	39.1429	PASS	P573	GT:DP	0/1:	KRT74	nonsynonymous SNV	14.27
chr15	101464895	.	T	C	37.2857	PASS	P342	GT:DP	0/1:	LRRK1	nonsynonymous SNV	14.13
chr16	56973944	.	C	T	39.2857	PASS	P436	GT:DP	0/1:	HERPUD1	nonsynonymous SNV	14.12
chr4	74853693	.	C	T	39	PASS	P541	GT:DP	0/1:	PPBP	nonsynonymous SNV	14.08
chr20	14307978	.	C	T	39.1429	PASS	P649	GT:DP	0/1:	FLRT3	nonsynonymous SNV	13.95
chr17	76137117	.	G	T	39	PASS	P439	GT:DP	0/1:	TMC8	nonsynonymous SNV	13.88
chr15	41870149	.	G	A	39.1429	PASS	P456	GT:DP	0/1:	TYRO3	nonsynonymous SNV	13.82
chr2	97355389	.	T	G	38.8571	PASS	P733	GT:DP	0/1:	FER1L5	nonsynonymous SNV	13.78
chr4	107168413	.	C	T	41	PASS	P51	GT:DP	0/1:	TBCK	nonsynonymous SNV	13.77
chr2	179599455	.	T	C	39.8571	PASS	P144	GT:DP	0/1:	TTN	nonsynonymous SNV	13.61
chr16	15761194	.	A	T	38	PASS	P84	GT:DP	0/1:	NDE1	nonsynonymous SNV	13.43
chr3	52556864	.	C	T	39.8571	PASS	P150	GT:DP	0/1:	STAB1	nonsynonymous SNV	13.39
chr17	80788249	.	C	G	38.2857	PASS	P482A	GT:DP	0/1:	ZNF750	nonsynonymous SNV	13.25
chr17	79564318	.	C	T	38	PASS	P724B	GT:DP	0/1:	NPLOC4	nonsynonymous SNV	13.19
chr19	58220335	.	G	A	40	PASS	P596	GT:DP	0/1:	ZNF154	nonsynonymous SNV	13.17
chr12	49942732	.	G	A	40.2857	PASS	P212	GT:DP	0/1:	KCNH3	nonsynonymous SNV	12.92
chr17	10233709	.	C	G	39.8571	PASS	P517	GT:DP	0/1:	MYH13	nonsynonymous SNV	12.9
chr12	56092668	.	C	T	39.1429	PASS	P528	GT:DP	0/1:	ITGA7	nonsynonymous SNV	12.85
chr8	94747780	.	G	A	37.7143	PASS	P280	GT:DP	0/1:	RBM12B	nonsynonymous SNV	12.82
chr8	99101420	.	C	T	41	PASS	P677	GT:DP	0/1:	ERICH5	nonsynonymous SNV	12.76
chr3	150931531	.	C	T	39.1429	PASS	P588	GT:DP	0/1:	P2RY14	nonsynonymous SNV	12.68
chr10	44111772	.	C	T	40.2857	PASS	P769	GT:DP	0/1:	ZNF485	nonsynonymous SNV	12.62
chr2	1243543	.	G	A	38.7143	PASS	P534	GT:DP	0/1:	SNTG2	nonsynonymous SNV	12.61
chr17	67077278	.	G	A	38	PASS	P724B	GT:DP	0/1:	ABCA6	nonsynonymous SNV	12.58
chr8	57228579	.	C	T	37	PASS	P222	GT:DP	0/1:	SDR16C5	nonsynonymous SNV	12.43
chr4	3446557	.	C	T	41	PASS	P336	GT:DP	0/1:	HGFAC	nonsynonymous SNV	12.35
chr1	15701095	.	G	A	39.2857	PASS	P732	GT:DP	0/1:	FHAD1	nonsynonymous SNV	12.31
chr1	6692856	.	G	A	37	PASS	P547	GT:DP	0/1:	THAP3	nonsynonymous SNV	12.3
chr16	68056664	.	C	G	39.1429	PASS	P649	GT:DP	0/1:	DDX28	nonsynonymous SNV	12.05
chr12	56817149	.	T	C	40	PASS	P536	GT:DP	0/1:	TIMELESS	nonsynonymous SNV	12.04
chr17	74150372	.	G	A	38	PASS	P23	GT:DP	0/1:	RNF157	nonsynonymous SNV	11.96
chr2	197504497	.	T	C	38	PASS	P23	GT:DP	0/1:	CCDC150	nonsynonymous SNV	11.88
chr19	1912943	.	C	A	37	PASS	P547	GT:DP	0/1:	ADAT3	nonsynonymous SNV	11.6
chr12	109577361	.	T	C	39	PASS	P568	GT:DP	0/1:	ACACB	nonsynonymous SNV	11.53
chr2	125555892	.	A	G	40.5714	PASS	P742	GT:DP	0/1:	CNTNAP5	nonsynonymous SNV	11.45
chr13	73649956	.	G	A	38.7143	PASS	P223	GT:DP	0/1:	KLF5	nonsynonymous SNV	11.43
chr15	93563430	.	C	T	37.1429	PASS	P47	GT:DP	0/1:	CHD2	nonsynonymous SNV	11.36
chr3	99513526	.	G	T	39	PASS	P508	GT:DP	0/1:	COL8A1	nonsynonymous SNV	11.32
chr3	33419636	.	C	G	39	PASS	P162	GT:DP	0/1:	FBXL2	nonsynonymous SNV	11.29
chr13	23913997	.	A	G	40	PASS	P567	GT:DP	0/1:	SACS	nonsynonymous SNV	11.21
chr7	44579811	.	G	A	39	PASS	P539	GT:DP	0/1:	NPC1L1	nonsynonymous SNV	11.18
chr20	5903212	.	T	C	39	PASS	P162	GT:DP	0/1:	CHGB	nonsynonymous SNV	11.06
chr10	73847983	.	G	T	37.5714	PASS	P643A	GT:DP	0/1:	SPOCK2	nonsynonymous SNV	11.05
chr21	47552191	.	G	A	41	PASS	P173	GT:DP	0/1:	COL6A2	nonsynonymous SNV	10.98
chr14	105420844	.	G	A	39	PASS	P189	GT:DP	0/1:	AHNAK2	nonsynonymous SNV	10.78
chr6	35425757	.	G	C	37	PASS	P131	GT:DP	0/1:	FANCE	nonsynonymous SNV	10.74
chr14	20871889	.	C	T	38.7143	PASS	P555	GT:DP	0/1:	TEP1	nonsynonymous SNV	10.57
chr9	125240124	.	A	G	39.1429	PASS	P557	GT:DP	0/1:	OR1J1	nonsynonymous SNV	10.43
chr16	31447915	.	C	T	40	PASS	P205	GT:DP	0/1:	ZNF843	nonsynonymous SNV	10.42
chr2	61149377	.	T	G	39.1429	PASS	P124	GT:DP	0/1:	REL	nonsynonymous SNV	10.38
chr6	46830788	.	G	A	40.4286	PASS	P102	GT:DP	0/1:	ADGRF5	nonsynonymous SNV	10.27
chr9	139360897	.	T	C	37	PASS	P727B	GT:DP	0/1:	SEC16A	nonsynonymous SNV	10.26
chr5	65307924	.	A	G	39.1429	PASS	P690	GT:DP	0/1:	ERBB2IP	nonsynonymous SNV	9.984
chr19	19136907	.	C	T	39.7143	PASS	P335	GT:DP	0/1:	SUGP2	nonsynonymous SNV	9.966
chr8	125989076	.	A	G	38.8571	PASS	P480	GT:DP	0/1:	ZNF572	nonsynonymous SNV	9.809
chr8	17422620	.	C	T	39	PASS	P469	GT:DP	0/1:	SLC7A2	nonsynonymous SNV	9.79
chr4	153897660	.	G	A	39.8571	PASS	P144	GT:DP	0/1:	FHDC1	nonsynonymous SNV	9.706
chr19	52569426	.	T	C	39	PASS	P518	GT:DP	0/1:	ZNF841	nonsynonymous SNV	9.502
chr12	330187	.	G	A	39	PASS	P140	GT:DP	0/1:	SLC6A13	nonsynonymous SNV	9.464
chr18	72516009	.	G	C	39.7143	PASS	P427	GT:DP	0/1:	ZNF407	nonsynonymous SNV	9.351
chr3	114099090	.	G	C	38.8571	PASS	P464	GT:DP	0/1:	ZBTB20	nonsynonymous SNV	9.19
chr8	42275345	.	C	T	39.5714	PASS	P465	GT:DP	0/1:	SLC20A2	nonsynonymous SNV	9.146
chr14	51710608	.	C	G	40	PASS	P536	GT:DP	0/1:	TMX1	nonsynonymous SNV	8.95
chr11	6458836	.	C	G	37.5714	PASS	P347	GT:DP	0/1:	HPX	nonsynonymous SNV	8.939
chr15	51981462	.	T	C	39	PASS	P487	GT:DP	0/1:	SCG3	nonsynonymous SNV	8.826
chr1	1417667	.	G	A	40	PASS	P30	GT:DP	0/1:	ATAD3B	nonsynonymous SNV	8.632
chr19	44611317	.	G	A	38.2857	PASS	P678	GT:DP	0/1:	ZNF224	nonsynonymous SNV	8.579
chr3	44775978	.	C	T	39.1429	PASS	P576	GT:DP	0/1:	ZNF501	nonsynonymous SNV	8.5
chr14	72055023	.	C	T	39.4286	PASS	P452	GT:DP	0/1:	SIPA1L1	nonsynonymous SNV	7.937
chr14	77916084	.	G	C	38	PASS	P115	GT:DP	0/1:	VIPAS39	nonsynonymous SNV	7.934
chr1	103468340	.	G	T	38.5714	PASS	P25	GT:DP	0/1:	COL11A1	nonsynonymous SNV	7.834
chr17	4873735	.	T	C	39	PASS	P633	GT:DP	0/1:	CAMTA2	nonsynonymous SNV	7.701
chr1	177933334	.	C	G	37.2857	PASS	P56	GT:DP	0/1:	SEC16B	nonsynonymous SNV	7.594
chr21	43706024	.	G	A	39	PASS	P91	GT:DP	0/1:	ABCG1	nonsynonymous SNV	7.17
chr9	27524397	.	C	A	39.5714	PASS	P151	GT:DP	0/1:	IFNK	nonsynonymous SNV	6.829
chr5	37169602	.	G	C	39	PASS	P169	GT:DP	0/1:	C5orf42	nonsynonymous SNV	6.807
chr10	49448438	.	G	A	38.8571	PASS	P125	GT:DP	0/1:	FRMPD2	nonsynonymous SNV	6.606
chr2	118575232	.	A	C	39.1429	PASS	P136	GT:DP	0/1:	DDX18	nonsynonymous SNV	6.354
chr1	53333237	.	G	A	39.1429	PASS	P132	GT:DP	0/1:	ZYG11A	nonsynonymous SNV	6.315
chr16	84227821	.	G	A	39	PASS	P473	GT:DP	0/1:	ADAD2	nonsynonymous SNV	6.125
chr1	89598962	.	C	G	40	PASS	P501	GT:DP	0/1:	GBP7	nonsynonymous SNV	5.995
chr17	78302259	.	G	A	37.8571	PASS	P81	GT:DP	0/1:	RNF213	nonsynonymous SNV	5.858
chr19	48183951	.	G	C	41.2857	PASS	P752	GT:DP	0/1:	GLTSCR1	nonsynonymous SNV	5.73
chr19	55106273	.	C	T	39.4286	PASS	P67	GT:DP	0/1:	LILRA1	nonsynonymous SNV	5.71
chr16	11367307	.	G	A	39.5714	PASS	P465	GT:DP	0/1:	PRM3	nonsynonymous SNV	5.364
chr9	99522306	.	C	T	40.1429	PASS	P723	GT:DP	0/1:	ZNF510	nonsynonymous SNV	4.708
chr14	24731350	.	C	T	37.2857	PASS	P658B	GT:DP	0/1:	TGM1	nonsynonymous SNV	4.532
chr15	74560790	.	G	C	39.2857	PASS	P127	GT:DP	0/1:	CCDC33	nonsynonymous SNV	3.341
chr1	172411144	.	T	C	40.1429	PASS	P139	GT:DP	0/1:	PIGC	nonsynonymous SNV	3.259
chr21	34721787	.	G	A	37	PASS	P163A	GT:DP	0/1:	IFNAR1	nonsynonymous SNV	3.107
chr19	407487	.	G	A	40	PASS	P602	GT:DP	0/1:	C2CD4C	nonsynonymous SNV	2.901
chr6	161071514	.	C	T	38.2857	PASS	P106	GT:DP	0/1:	LPA	nonsynonymous SNV	2.269
chr1	111146832	.	C	G	38	PASS	P10	GT:DP	0/1:	KCNA2	nonsynonymous SNV	2.258
chr19	44117744	.	C	T	38	PASS	P672	GT:DP	0/1:	SRRM5	nonsynonymous SNV	1.588
chr6	117859851	.	A	G	37.7143	PASS	P203A	GT:DP	0/1:	DCBLD1	nonsynonymous SNV	1.546
chr16	55860177	.	T	A	39	PASS	P611	GT:DP	0/1:	CES1	nonsynonymous SNV	1.484
chr8	11831568	.	C	T	37	PASS	P446	GT:DP	0/1:	DEFB136	nonsynonymous SNV	1.275
chr1	169762763	.	A	G	37	PASS	P585	GT:DP	0/1:	METTL18	nonsynonymous SNV	1.038
chr2	113890359	.	G	A	38.8571	PASS	P120	GT:DP	0/1:	IL1RN	nonsynonymous SNV	0.881
chr7	141478509	.	C	T	39.1429	PASS	P557	GT:DP	0/1:	TAS2R4	nonsynonymous SNV	0.611
chr4	155242269	.	A	G	39.1429	PASS	P746	GT:DP	0/1:	DCHS2	nonsynonymous SNV	0.344
chr11	130785302	.	C	T	39.2857	PASS	P628	GT:DP	0/1:	SNX19	nonsynonymous SNV	0.307
chr17	67257310	.	T	C	39	PASS	P439	GT:DP	0/1:	ABCA5	nonsynonymous SNV	0.067
chr10	115540532	.	A	G	40	PASS	P389	GT:DP	0/1:	PLEKHS1	nonsynonymous SNV	0.049
chr21	47552132	.	A	C	39	PASS	P621	GT:DP	0/1:	COL6A2	nonsynonymous SNV	0.046
chr7	44578893	.	G	A	39.8571	PASS	P710	GT:DP	0/1:	NPC1L1	nonsynonymous SNV	0.038
chr11	68705652	.	C	T	39.1429	PASS	P557	GT:DP	0/1:	IGHMBP2	nonsynonymous SNV	0.029
chr17	54978791	.	G	C	37.2857	PASS	P225	GT:DP	0/1:	TRIM25	nonsynonymous SNV	0.017
chr5	176931192	.	G	C	39	PASS	P221	GT:DP	0/1:	DOK3	nonsynonymous SNV	0.015
chr11	118764855	.	G	A	39.8571	PASS	P517	GT:DP	0/1:	CXCR5	nonsynonymous SNV	0.013
chr6	7581489	.	T	C	37	PASS	P575	GT:DP	0/1:	DSP	nonsynonymous SNV	0.011
chr19	52888265	.	A	C	37.2857	PASS	P342	GT:DP	0/1:	ZNF880	nonsynonymous SNV	0.004
chr1	159504998	.	A	G	38.7143	PASS	P24	GT:DP	0/1:	OR10J5	nonsynonymous SNV	0
chr8	143747206	.	C	T	39	PASS	P756	GT:DP	0/1:	JRK	nonsynonymous SNV	NAN
chr1	17722115	.	C	T	39.1429	PASS	P82	GT:DP	0/1:	PADI6	nonsynonymous SNV	NAN
chr9	19286870	.	C	A	40	PASS	P602	GT:DP	0/1:	DENND4C	nonsynonymous SNV	NAN
