# Supplementary material for: Fetal de novo mutations and preterm birth
Source: PLoS Genet. 2017 Apr 7;13(4):e1006689. doi: 10.1371/journal.pgen.1006689 (PMC5384656; doi:10.1371/journal.pgen.1006689)
Supplement: S5 Table — The test results for PTB, non-PTB and GoNL cohorts were separately shown in three different datasheets. (XLSX) [file pgen.1006689.s005.xlsx]

## Sheet: case_preterm
Term	P-value	Adjusted P-value	Z-score	Combined Score	Genes
MP0010770_preweaning_lethality_	1.94149e-05	0.00158231	-1.36899	8.82845	PDGFRB;SZT2;NIPBL;PLXND1;TIE1;SH3PXD2B;CACNA2D2;WASF1;LRP1B
MP0002082_postnatal_lethality_	1.92739e-05	0.00158231	-1.36734	8.81778	PDGFRB;SZT2;NIPBL;PLXND1;TIE1;SH3PXD2B;CACNA2D2;WASF1;LRP1B
MP0010769_abnormal_survival_	4.26196e-05	0.00205426	-1.31713	8.1502	PDGFRB;SZT2;NIPBL;PLXND1;TIE1;SH3PXD2B;CACNA2D2;WASF1;LRP1B
MP0010768_mortality/aging_	5.04112e-05	0.00205426	-1.29766	8.02974	PDGFRB;SZT2;NIPBL;PLXND1;TIE1;SH3PXD2B;CACNA2D2;WASF1;LRP1B
MP0000631_abnormal_neuroendocrine_gland_	0.000546689	0.0178221	-1.86548	7.51289	NPC1;RFX4;CACNA2D2
MP0000778_abnormal_nervous_system_	0.00134386	0.0314533	-1.89863	6.56783	NIPBL;NPC1;WASF1
MP0004811_abnormal_neuron_physiology_	0.00135075	0.0314533	-1.66624	5.76393	PDGFRB;HGS;CACNA2D2;WASF1
MP0000266_abnormal_heart_morphology_	0.00163218	0.0332556	-1.40078	4.7676	PDGFRB;NIPBL;PLXND1;HGS;TIE1;SH3PXD2B
MP0005621_abnormal_cell_physiology_	0.00208222	0.0339402	-1.54341	5.22159	PDGFRB;NIPBL;HGS;MAP4K5
MP0002925_abnormal_cardiovascular_devel_	0.00189905	0.0339402	-1.44212	4.87892	PDGFRB;PLXND1;HGS;TIE1;CRHR2
MP0003690_abnormal_glial_cell_	0.00234033	0.0346795	-1.84302	6.19552	NPC1;CACNA2D2
MP0000001_mammalian_phenotype_	0.00393995	0.0535176	-0.325047	0.951653	PDGFRB;SZT2;NIPBL;PLXND1;HGS;TIE1;SH3PXD2B;CACNA2D2;WASF1;MAP4K5;LRP1B;CRHR2
MP0002970_abnormal_white_adipose_	0.00514363	0.056293	-1.94809	5.60502	NIPBL;SH3PXD2B;CRHR2
MP0001731_abnormal_postnatal_growth_	0.00509004	0.056293	-1.51006	4.34472	NIPBL;HGS;SH3PXD2B;CACNA2D2;WASF1
MP0002128_abnormal_blood_circulation_	0.00518033	0.056293	-1.46457	4.21383	PDGFRB;PLXND1;LRP1;TIE1
MP0005384_cellular_phenotype_	0.00683933	0.0696757	-1.35558	3.61112	PDGFRB;NIPBL;HGS;MAP4K5
MP0002971_abnormal_brown_adipose_	0.00849803	0.0745284	-1.70908	4.43777	NIPBL;CRHR2
MP0003699_abnormal_female_reproductive_	0.0084788	0.0745284	-1.54184	4.00351	PDGFRB;NPC1;SH3PXD2B;CACNA2D2
MP0002152_abnormal_brain_morphology_	0.00868736	0.0745284	-1.15389	2.99617	NIPBL;NPC1;HGS;RFX4;CACNA2D2;WASF1
MP0002069_abnormal_eating/drinking_beha_	0.0100412	0.077939	-1.64198	4.19006	NPC1;CACNA2D2;WASF1;CRHR2
MP0000767_abnormal_smooth_muscle_	0.00986346	0.077939	-1.62703	4.15191	PDGFRB;PLXND1
MP0003956_abnormal_body_size_	0.0119932	0.0859225	-1.26056	3.0938	PDGFRB;NIPBL;PLXND1;NPC1;HGS;SH3PXD2B;CACNA2D2;WASF1
MP0002080_prenatal_lethality_	0.012124	0.0859225	-0.865426	2.12402	PDGFRB;LRP1;DNAJB6;HGS;TIE1;EXTL3;LRP1B
MP0009745_abnormal_behavioral_response_	0.0147978	0.100502	-2.02143	4.6444	SZT2;NIPBL;CACNA2D2
MP0002083_premature_death_	0.0161976	0.105608	-1.07047	2.40644	NIPBL;NPC1;RFX4;CACNA2D2;WASF1
MP0000920_abnormal_myelination_	0.0199078	0.105687	-1.47111	3.30598	NPC1;CACNA2D2
MP0003698_abnormal_male_reproductive_	0.0201	0.105687	-1.27733	2.8705	PDGFRB;NPC1;SH3PXD2B;CACNA2D2
MP0002081_perinatal_lethality_	0.0170877	0.105687	-1.01911	2.29022	PDGFRB;LRP1;PLXND1;RFX4;TIE1
MP0002882_abnormal_neuron_morphology_	0.0188927	0.105687	-0.889826	1.99968	NPC1;PLXND1;HGS;CACNA2D2;WASF1
MP0003950_abnormal_plasma_membrane_	0.0192483	0.105687	-0.187361	0.42105	NPC1
MP0005257_abnormal_intraocular_pressure_	0.0176577	0.105687	-0.183381	0.412106	SH3PXD2B
MP0002572_abnormal_emotion/affect_behav_	0.0211219	0.10759	-1.49225	3.32688	HGS;WASF1;CRHR2
MP0002092_abnormal_eye_morphology_	0.0227387	0.109012	-1.58766	3.51872	PDGFRB;NIPBL
MP0010368_abnormal_lymphatic_system_	0.0224223	0.109012	-0.0754331	0.167182	TIE1
MP0002066_abnormal_motor_capabilities/c_	0.024487	0.110872	-1.11239	2.44657	NIPBL;NPC1;HGS;CACNA2D2;WASF1;CRHR2
MP0009840_abnormal_foam_cell_	0.0240056	0.110872	-0.219466	0.482689	NPC1
MP0002161_abnormal_fertility/fecundity_	0.0257173	0.113295	-0.94025	2.04764	PDGFRB;NPC1;HGS;SH3PXD2B;CACNA2D2
MP0005584_abnormal_enzyme/coenzyme_acti_	0.0298406	0.128	-1.34418	2.76327	CACNA2D2;MAP4K5
MP0004085_abnormal_heartbeat_	0.0311563	0.130218	-1.26275	2.57417	SH3PXD2B;CACNA2D2
MP0001614_abnormal_blood_vessel_	0.0331761	0.135193	-0.923941	1.84886	PDGFRB;PLXND1;TIE1;CRHR2
MP0005452_abnormal_adipose_tissue_	0.035661	0.141774	-1.59957	3.12479	NIPBL;SH3PXD2B;CRHR2
MP0008770_decreased_survivor_rate_	0.0395244	0.149835	-1.32672	2.51841	SZT2;CACNA2D2
MP0001784_abnormal_fluid_regulation_	0.039527	0.149835	-1.09513	2.0788	PDGFRB;TIE1;CACNA2D2
MP0003861_abnormal_nervous_system_	0.0446991	0.15502	-0.815235	1.51976	HGS;RFX4;CACNA2D2;WASF1
MP0003279_aneurysm_	0.0428185	0.15502	-0.538739	1.00432	PDGFRB
MP0001849_ear_inflammation_	0.0443707	0.15502	-0.533264	0.99411	SH3PXD2B
MP0003828_pulmonary_edema_	0.0443707	0.15502	-0.511516	0.953567	TIE1
MP0005076_abnormal_cell_differentiation_	0.0490132	0.166441	-0.552549	0.990783	NIPBL
MP0003634_abnormal_glial_cell_	0.0534897	0.174849	-1.11186	1.93891	NPC1;CACNA2D2
MP0001879_abnormal_lymphatic_vessel_	0.0536345	0.174849	-0.569386	0.992915	TIE1
MP0005391_vision/eye_phenotype_	0.0551383	0.176226	-1.20174	2.08621	PDGFRB;NIPBL
MP0002086_abnormal_extraembryonic_tissu_	0.0568283	0.178135	-0.825219	1.42368	PDGFRB;DNAJB6;HGS
MP0000955_abnormal_spinal_cord_	0.0589144	0.181189	-1.09851	1.8765	PLXND1;CACNA2D2
MP0002114_abnormal_axial_skeleton_	0.0611926	0.184711	-1.1475	1.93808	PLXND1;SH3PXD2B;CACNA2D2
MP0000598_abnormal_liver_morphology_	0.0659871	0.195562	-0.958478	1.56412	LRP1;NPC1;WASF1
MP0002557_abnormal_social/conspecific_i_	0.0676226	0.19683	-1.14293	1.85773	CACNA2D2;CRHR2
MP0005647_abnormal_sex_gland_	0.0688866	0.196991	-0.612441	0.994969	NPC1
MP0005666_abnormal_adipose_tissue_	0.070399	0.197845	-0.588761	0.953951	CRHR2
MP0001299_abnormal_eye_distance/_	0.0749224	0.206989	-0.691463	1.08912	SH3PXD2B
MP0001963_abnormal_hearing_physiology_	0.0795524	0.216117	-1.36064	2.08441	NIPBL;SH3PXD2B
MP0000477_abnormal_intestine_morphology_	0.083831	0.224007	-0.95213	1.42446	TIE1;WASF1
MP0002118_abnormal_lipid_homeostasis_	0.0983161	0.226765	-1.35692	2.01346	LRP1;NPC1;CRHR2
MP0002064_seizures_	0.095586	0.226765	-0.978292	1.45163	SZT2;CACNA2D2
MP0002067_abnormal_sensory_capabilities_	0.0970889	0.226765	-0.937271	1.39076	NIPBL;CACNA2D2
MP0002229_neurodegeneration_	0.0926019	0.226765	-0.888795	1.31883	NPC1;CACNA2D2
MP0000350_abnormal_cell_proliferation_	0.0881817	0.226765	-0.866286	1.28543	PDGFRB;EXTL3
MP0001119_abnormal_female_reproductive_	0.0991039	0.226765	-0.828096	1.22876	NPC1;CACNA2D2
MP0003953_abnormal_hormone_level_	0.0931579	0.226765	-0.685041	1.01649	NPC1;EXTL3;CRHR2
MP0001851_eye_inflammation_	0.0868836	0.226765	-0.647417	0.960665	NIPBL
MP0004215_abnormal_myocardial_fiber_	0.0898511	0.226765	-0.563435	0.836049	CRHR2
MP0000343_altered_response_to_	0.0972302	0.226765	-0.534179	0.792637	RFX4
MP0001440_abnormal_grooming_behavior_	0.100166	0.226765	-0.520048	0.771669	CRHR2
MP0003119_abnormal_digestive_system_	0.104553	0.233454	-0.505845	0.735889	HGS
MP0009046_muscle_twitch_	0.10892	0.239918	-0.567288	0.809781	CACNA2D2
MP0005165_increased_susceptibility_to_	0.11182	0.24283	-0.491001	0.69496	PDGFRB
MP0001915_intracranial_hemorrhage_	0.114711	0.24283	-0.490236	0.693877	PLXND1
MP0000049_abnormal_middle_ear_	0.113266	0.24283	-0.487033	0.689344	SH3PXD2B
MP0005375_adipose_tissue_phenotype_	0.119031	0.248744	-0.495551	0.689474	CRHR2
MP0003091_abnormal_cell_migration_	0.12476	0.257106	-0.47765	0.648776	PDGFRB
MP0005410_abnormal_fertilization_	0.126187	0.257106	-0.390136	0.529908	NPC1
MP0005164_abnormal_response_to_	0.129034	0.259662	-0.469731	0.633375	PDGFRB
MP0001175_abnormal_lung_morphology_	0.137299	0.270721	-0.610585	0.79783	NPC1;TIE1
MP0002063_abnormal_learning/memory/cond_	0.137852	0.270721	-0.521961	0.682028	HGS;WASF1
MP0009250_abnormal_appendicular_skeleto_	0.140336	0.272318	-0.539045	0.701181	SH3PXD2B
MP0000432_abnormal_head_morphology_	0.14959	0.283526	-0.796336	1.00374	NIPBL;SH3PXD2B
MP0002269_muscular_atrophy_	0.148721	0.283526	-0.472576	0.59566	WASF1
MP0005195_abnormal_posterior_eye_	0.154688	0.288306	-0.667036	0.829614	PDGFRB;PLXND1
MP0005023_abnormal_wound_healing_	0.15565	0.288306	-0.600086	0.746346	PDGFRB
MP0002113_abnormal_skeleton_development_	0.159823	0.29271	-0.47752	0.586668	NIPBL;SH3PXD2B
MP0009642_abnormal_blood_homeostasis_	0.162595	0.294478	-0.263362	0.321974	PDGFRB;PLXND1;LRP1;EXTL3;CRHR2
MP0003635_abnormal_synaptic_transmissio_	0.166147	0.297605	-0.32415	0.392866	CACNA2D2;WASF1
MP0000371_diluted_coat_color_	0.167988	0.297631	-0.833044	1.00957	SZT2
MP0002116_abnormal_craniofacial_bone_	0.174268	0.301325	-0.700432	0.840215	NIPBL;SH3PXD2B
MP0000428_abnormal_craniofacial_morphol_	0.174769	0.301325	-0.541037	0.64901	SH3PXD2B
MP0005197_abnormal_uvea_morphology_	0.177467	0.301325	-0.540212	0.64802	SH3PXD2B
MP0001697_abnormal_embryo_size_	0.176601	0.301325	-0.297978	0.357445	DNAJB6;HGS
MP0005508_abnormal_skeleton_morphology_	0.188176	0.316213	-0.388922	0.447781	PDGFRB
MP0002932_abnormal_joint_morphology_	0.200066	0.332763	-0.416407	0.458182	PLXND1
MP0009703_decreased_birth_body_	0.210498	0.339714	-0.358374	0.386918	NIPBL
MP0005388_respiratory_system_phenotype_	0.210498	0.339714	-0.335008	0.361691	TIE1
MP0002133_abnormal_respiratory_system_	0.210498	0.339714	-0.319112	0.344529	TIE1
MP0002405_respiratory_system_inflammati_	0.228445	0.365065	-0.325402	0.327901	CACNA2D2
MP0002184_abnormal_innervation_	0.232241	0.367527	-0.270899	0.271159	PLXND1
MP0002697_abnormal_eye_size_	0.246008	0.382357	-0.584899	0.562322	SH3PXD2B
MP0010155_abnormal_intestine_physiology_	0.247248	0.382357	-0.415455	0.399419	TIE1
MP0002135_abnormal_kidney_morphology_	0.248649	0.382357	-0.304472	0.292719	PDGFRB;TIE1
MP0008873_increased_physiological_sensi_	0.259543	0.395379	-0.269939	0.250479	PDGFRB
MP0002078_abnormal_glucose_homeostasis_	0.276249	0.402196	-0.372929	0.33967	EXTL3;CRHR2
MP0001340_abnormal_eyelid_morphology_	0.271649	0.402196	-0.314353	0.286317	NIPBL
MP0001944_abnormal_pancreas_morphology_	0.275244	0.402196	-0.188353	0.171555	EXTL3
MP0004197_abnormal_fetal_growth/weight/_	0.278823	0.402196	-0.18415	0.167727	NIPBL
MP0002693_abnormal_pancreas_physiology_	0.277632	0.402196	-0.165541	0.150777	EXTL3
MP0000653_abnormal_sex_gland_	0.271948	0.402196	-0.136814	0.124612	NPC1;CACNA2D2
MP0002075_abnormal_coat/hair_pigmentati_	0.301103	0.426781	-0.896362	0.763237	SZT2
MP0000230_abnormal_systemic_arterial_	0.301103	0.426781	-0.378423	0.322221	CRHR2
MP0001730_embryonic_growth_arrest_	0.304562	0.427503	-0.146957	0.124883	DNAJB6
MP0005376_homeostasis/metabolism_phenot_	0.306858	0.427503	-0.118533	0.100728	PDGFRB
MP0002272_abnormal_nervous_system_	0.31143	0.430195	-0.101243	0.0854002	CACNA2D2
MP0010630_abnormal_cardiac_muscle_	0.31484	0.431251	-0.0426865	0.0359021	SH3PXD2B
MP0005334_abnormal_fat_pad_	0.319362	0.4338	-0.386807	0.32305	NPC1
MP0001191_abnormal_skin_condition_	0.323856	0.436269	-0.216446	0.179541	TIE1
MP0001186_pigmentation_phenotype_	0.344823	0.453396	-0.819374	0.648116	SZT2
MP0000249_abnormal_blood_vessel_	0.341554	0.453396	-0.1551	0.122682	CRHR2
MP0002722_abnormal_immune_system_	0.344915	0.453396	0.178674	-0.141329	NPC1;CACNA2D2
MP0005390_skeleton_phenotype_	0.353467	0.457788	-0.2034	0.158927	PDGFRB
MP0003935_abnormal_craniofacial_develop_	0.356681	0.457788	0.0197291	-0.0154153	PLXND1
MP0002085_abnormal_embryonic_tissue_	0.355245	0.457788	0.325183	-0.254082	PLXND1;HGS
MP0000759_abnormal_skeletal_muscle_	0.379793	0.483643	0.0337272	-0.0244997	CACNA2D2
MP0003948_abnormal_gas_homeostasis_	0.401124	0.506847	0.0967387	-0.0657385	PLXND1
MP0005193_abnormal_anterior_eye_	0.427536	0.536064	-0.175993	0.109732	SH3PXD2B
MP0002111_abnormal_tail_morphology_	0.433254	0.539087	-0.551864	0.340985	PLXND1
MP0003984_embryonic_growth_retardation_	0.462855	0.571556	0.173595	-0.0971077	LRP1
MP0009931_abnormal_skin_appearance_	0.470915	0.572829	0.126264	-0.0703501	PDGFRB
MP0002088_abnormal_embryonic_growth/wei_	0.470915	0.572829	0.188132	-0.104821	LRP1
MP0002136_abnormal_kidney_physiology_	0.480611	0.576026	0.013594	-0.00749847	PDGFRB
MP0000703_abnormal_thymus_morphology_	0.477104	0.576026	0.190244	-0.104939	CACNA2D2
MP0002419_abnormal_innate_immunity_	0.493563	0.587232	0.259515	-0.138149	NPC1
MP0002115_abnormal_skeleton_extremities_	0.498658	0.588403	-0.017304	0.00917705	NIPBL
MP0002210_abnormal_sex_determination_	0.505377	0.588403	0.170533	-0.090441	NPC1
MP0002084_abnormal_developmental_patter_	0.502028	0.588403	0.258085	-0.136874	HGS
MP0003795_abnormal_bone_structure_	0.509533	0.589035	0.0403078	-0.0213337	SH3PXD2B
MP0000609_abnormal_liver_physiology_	0.518561	0.591087	0.349989	-0.184022	NPC1
MP0001943_abnormal_respiration_	0.516114	0.591087	0.357808	-0.188133	TIE1
MP0005380_embryogenesis_phenotype_	0.540062	0.607104	0.379019	-0.189152	LRP1
MP0001672_abnormal_embryogenesis/_devel_	0.540062	0.607104	0.393592	-0.196424	LRP1
MP0008469_abnormal_protein_level_	0.573901	0.640725	0.310778	-0.138344	LRP1
MP0000313_abnormal_cell_death_	0.589578	0.65375	0.519741	-0.220906	PDGFRB
MP0000367_abnormal_coat/_hair_	0.60606	0.663006	-0.211189	0.0867927	SZT2
MP0001145_abnormal_male_reproductive_	0.602679	0.663006	0.365971	-0.150404	NPC1
MP0002109_abnormal_limb_morphology_	0.614726	0.668003	-0.0279089	0.0112602	NIPBL
MP0001929_abnormal_gametogenesis_	0.62962	0.679656	0.341774	-0.131982	NPC1
MP0000689_abnormal_spleen_morphology_	0.673948	0.712272	0.56548	-0.191865	NPC1
MP0002752_abnormal_somatic_nervous_	0.677314	0.712272	0.712086	-0.241608	CACNA2D2
MP0002169_no_abnormal_phenotype_	0.670808	0.712272	1.27419	-0.432326	PDGFRB;LRP1B
MP0002873_normal_phenotype_	0.672876	0.712272	1.28022	-0.434375	PDGFRB;LRP1B
MP0001845_abnormal_inflammatory_respons_	0.694721	0.725894	0.370393	-0.118656	NIPBL
MP0002452_abnormal_antigen_presenting_	0.702572	0.729422	0.617906	-0.194951	NPC1
MP0002723_abnormal_immune_serum_	0.752875	0.776701	0.635135	-0.160499	NPC1
MP0002429_abnormal_blood_cell_	0.766064	0.785336	1.06432	-0.257185	PDGFRB;NPC1
MP0002398_abnormal_bone_marrow_	0.813556	0.82881	0.929364	-0.174502	PDGFRB
MP0002420_abnormal_adaptive_immunity_	0.845612	0.852229	0.944222	-0.150981	NPC1
MP0001819_abnormal_immune_cell_	0.847	0.852229	0.953069	-0.152396	NPC1
MP0000716_abnormal_immune_system_	0.885293	0.885293	1.10196	-0.13426	NPC1

## Sheet: ctl_term
Term	P-value	Adjusted P-value	Z-score	Combined Score	Genes
MP0001970_abnormal_pain_threshold_	3.20352e-05	0.0080088	-1.88159	9.08282	GABBR2;LGALS1;PTGER1;MADD;FLNC;NAV2;ADCY8
MP0003956_abnormal_body_size_	0.000364856	0.045607	-1.5736	4.8588	CNTNAP2;GABBR2;NOTCH1;POU2F1;PTGER1;FLT3;C1GALT1;LIN9;NAV2;ADCY8;SMARCA2;GLI3;NME1;HADHB;FADS2;SNX1;SYNGAP1;GLRB;MFN2;APBA1;APBB1;MDFI
MP0001697_abnormal_embryo_size_	0.000576188	0.0480157	-1.60429	4.87099	SNX1;NOTCH1;TFDP1;POU2F1;CCNF;MFN2;CSRP2BP;GLI3;NME1
MP0000639_abnormal_adrenal_gland_	0.000890322	0.0556452	-1.95041	5.63426	ADAM19;GLRB;NKX2-1;GLI3
MP0003635_abnormal_synaptic_transmissio_	0.00196623	0.0702225	-1.47419	3.91558	GABBR2;SYNGAP1;MADD;CSPG5;DCLK2;APBA1;ERC2;ADCY8
MP0002152_abnormal_brain_morphology_	0.0019198	0.0702225	-1.35005	3.58585	POU2F1;CCNF;DCLK2;ROBO1;PKHD1;SNX1;LGALS1;TFDP1;SYNGAP1;GLRB;NKX2-1;MFN2;APBB1;PLXNA4
MP0000001_mammalian_phenotype_	0.00177713	0.0702225	-0.534453	1.41955	NOTCH1;PTGER1;LIN9;NDRG1;GLI3;PKHD1;FADS2;SNX1;LGALS1;MUC2;SYNGAP1;NKX2-1;GCNT2;MFN2;APBB1;MAP4K4;GABBR2;POU2F1;P2RY14;POU6F2;DCLK2;SMARCA2;NME1;ADAM19;HADHB;TFDP1;GLRB;APBA1;MDFI;EPHA3
MP0006292_abnormal_olfactory_placode_	0.00249538	0.0756316	-1.59762	4.12487	POU2F1;GLI3
MP0005623_abnormal_meninges_morphology_	0.0028427	0.0756316	-1.54855	3.99817	GLRB;APBB1
MP0002080_prenatal_lethality_	0.00302526	0.0756316	-1.06651	2.75359	POU2F1;NOTCH1;INTS1;C1GALT1;CCNF;LIN9;TANC2;PKHD1;DRAP1;SNX1;MTAP;TFDP1;TIMELESS;MFN2;CSRP2BP;MDFI;MAP4K4
MP0003861_abnormal_nervous_system_	0.00332905	0.0756602	-1.34099	3.46177	SNX1;NOTCH1;TFDP1;CCNF;SLIT1;APBB1;PLXNA4;GLI3;MDFI;CSRP2BP;ROBO1
MP0003300_gastrointestinal_ulcer_	0.00489546	0.10187	-1.72608	3.94246	PKHD1;FADS2
MP0002084_abnormal_developmental_patter_	0.00529724	0.10187	-1.54988	3.54002	DRAP1;SNX1;NOTCH1;CCNF;GLI3;MDFI;MAP4K4
MP0001943_abnormal_respiration_	0.00653006	0.108834	-1.53451	3.40343	PKHD1;MADD;NKX2-1;FLNC;MDFI;GLI3;ROBO1
MP0002086_abnormal_extraembryonic_tissu_	0.00630114	0.108834	-1.36076	3.01807	SNX1;TFDP1;NOTCH1;POU2F1;CCNF;MFN2;LIN9;MDFI
MP0002734_abnormal_mechanical_nocicepti_	0.00775968	0.121245	-1.74996	3.6923	GABBR2;MADD;FLNC
MP0001672_abnormal_embryogenesis/_devel_	0.00921525	0.121258	-1.43778	3.03349	SNX1;NOTCH1;POU2F1;TFDP1;MDFI;GLI3;MAP4K4
MP0005380_embryogenesis_phenotype_	0.00921525	0.121258	-1.4238	3.00398	SNX1;NOTCH1;POU2F1;TFDP1;MDFI;GLI3;MAP4K4
MP0002081_perinatal_lethality_	0.00921559	0.121258	-1.1238	2.37103	PKHD1;POU2F1;MADD;SLIT1;NKX2-1;APBA1;FLNC;GLI3;EPHA3;ROBO1;NME1
MP0002882_abnormal_neuron_morphology_	0.0110201	0.137751	-1.00917	2.00048	SYNGAP1;LGALS1;NOTCH1;GLRB;MADD;SLIT1;MFN2;DCLK2;APBB1;PLXNA4;ROBO1
MP0003984_embryonic_growth_retardation_	0.0118536	0.141115	-1.43522	2.81042	SNX1;NOTCH1;TFDP1;MDFI;GLI3;MAP4K4
MP0000631_abnormal_neuroendocrine_gland_	0.0145066	0.145066	-1.51124	2.91755	POU2F1;NKX2-1;GLI3
MP0002088_abnormal_embryonic_growth/wei_	0.0131838	0.145066	-1.42133	2.74398	SNX1;NOTCH1;TFDP1;MDFI;GLI3;MAP4K4
MP0002735_abnormal_chemical_nociception_	0.0139978	0.145066	-1.41296	2.72781	PTGER1;ADCY8
MP0002085_abnormal_embryonic_tissue_	0.0140815	0.145066	-1.14133	2.20341	DRAP1;SNX1;NOTCH1;CCNF;LIN9;GLI3;MDFI;CSRP2BP;MAP4K4
MP0002733_abnormal_thermal_nociception_	0.0152782	0.146906	-1.48222	2.84283	GABBR2;LGALS1;NAV2
MP0001175_abnormal_lung_morphology_	0.0159785	0.147949	-1.43409	2.74039	MTAP;MADD;NKX2-1;EPHA3;GLI3;ROBO1
MP0005395_other_phenotype_	0.019035	0.164095	-1.47755	2.67039	PKHD1;GLI3;NME1
MP0001968_abnormal_touch/_nociception_	0.0187677	0.164095	-1.42722	2.57944	GABBR2;PTGER1
MP0005647_abnormal_sex_gland_	0.0213744	0.168838	-1.34011	2.38381	FADS2;NKX2-1
MP0010770_preweaning_lethality_	0.0222866	0.168838	-0.892294	1.58723	ADAM19;POU2F1;SYNGAP1;GLRB;MFN2;DCLK2;APBB1;LIN9;MDFI;GLI3;NME1
MP0002082_postnatal_lethality_	0.0221544	0.168838	-0.890559	1.58414	ADAM19;POU2F1;SYNGAP1;GLRB;MFN2;DCLK2;APBB1;LIN9;MDFI;GLI3;NME1
MP0010768_mortality/aging_	0.0210989	0.168838	-0.89033	1.58373	ADAM19;POU2F1;SYNGAP1;GLRB;NKX2-1;MFN2;DCLK2;APBB1;LIN9;MDFI;GLI3;NME1
MP0003937_abnormal_limbs/digits/tail_de_	0.0252891	0.175619	-1.4902	2.5921	CCNF;GLI3;MAP4K4
MP0002067_abnormal_sensory_capabilities_	0.0247803	0.175619	-1.42135	2.47234	GABBR2;GLRB;PTGER1;MFN2;NDRG1
MP0010771_integument_phenotype_	0.024691	0.175619	-1.4138	2.45921	GABBR2;PTGER1;GCNT2;SMARCA2
MP0001730_embryonic_growth_arrest_	0.0261564	0.176732	-1.33074	2.30634	SNX1;NOTCH1;POU2F1;INTS1
MP0005220_abnormal_exocrine_pancreas_	0.0300247	0.197531	-1.1749	1.90552	PKHD1;NOTCH1
MP0000778_abnormal_nervous_system_	0.0325234	0.204311	-1.35389	2.15014	APBB1;PLXNA4;ROBO1
MP0001784_abnormal_fluid_regulation_	0.0326897	0.204311	-1.13897	1.80882	ADAM19;NOTCH1;GLRB;SMARCA2;GLI3;EPHA3
MP0001293_anophthalmia_	0.0364379	0.222182	-1.2709	1.91176	POU2F1;GLI3
MP0001486_abnormal_startle_reflex_	0.040063	0.225978	-1.53509	2.28317	GLRB;PTGER1;NAV2
MP0002572_abnormal_emotion/affect_behav_	0.040149	0.225978	-1.33098	1.97959	GABBR2;PTGER1;NKX2-1;NAV2;ADCY8
MP0001905_abnormal_dopamine_level_	0.0409803	0.225978	-1.12202	1.6688	PTGER1;APBA1
MP0002168_other_aberrant_phenotype_	0.0409803	0.225978	-1.08409	1.61239	PKHD1;GLI3
MP0010769_abnormal_survival_	0.04158	0.225978	-0.646932	0.962192	ADAM19;POU2F1;SYNGAP1;GLRB;MFN2;DCLK2;APBB1;LIN9;MDFI;GLI3;NME1
MP0009931_abnormal_skin_appearance_	0.0453566	0.240795	-1.13895	1.62165	FADS2;POU2F1;NOTCH1;GLI3;NME1
MP0002184_abnormal_innervation_	0.0491459	0.240795	-1.13837	1.62082	GLI3;PLXNA4;NME1
MP0005584_abnormal_enzyme/coenzyme_acti_	0.0536514	0.240795	-1.09053	1.5527	PTGER1;ADCY8;PDE8A
MP0000733_abnormal_muscle_development_	0.0519248	0.240795	-1.0265	1.46154	LGALS1;FLNC
MP0002063_abnormal_learning/memory/cond_	0.0532137	0.240795	-0.948912	1.35107	GABBR2;SYNGAP1;NKX2-1;APBB1;NAV2
MP0003137_abnormal_impulse_conducting_	0.0531993	0.240795	-0.933585	1.32925	HADHB;EPHA3
MP0002752_abnormal_somatic_nervous_	0.0531271	0.240795	-0.791863	1.12746	LGALS1;NOTCH1;GLRB;MADD;NAV2;PLXNA4;GLI3
MP0000566_synostosis_	0.0491551	0.240795	1.25062	-1.78064	GLI3
MP0006054_spinal_hemorrhage_	0.0539382	0.240795	1.49043	-2.12208	C1GALT1
MP0002138_abnormal_hepatobiliary_system_	0.0539382	0.240795	1.64162	-2.33734	PKHD1
MP0004085_abnormal_heartbeat_	0.0567628	0.24896	-0.9832	1.3671	HADHB;PTGER1;EPHA3
MP0000759_abnormal_skeletal_muscle_	0.059733	0.25747	-0.984188	1.3354	ADAM19;HADHB;LGALS1;FLNC
MP0002254_reproductive_system_inflammat_	0.0681463	0.288755	1.06617	-1.32438	EPHA1
MP0002925_abnormal_cardiovascular_devel_	0.0736664	0.306943	-0.699917	0.826667	ADAM19;NOTCH1;C1GALT1;CCNF;EPHA3;GLI3
MP0002060_abnormal_skin_morphology_	0.0779187	0.314188	-0.858382	0.993802	GCNT2;SMARCA2
MP0002128_abnormal_blood_circulation_	0.0767288	0.314188	-0.79315	0.91828	ADAM19;NOTCH1;GLRB;C1GALT1;GLI3
MP0003115_abnormal_respiratory_system_	0.0823361	0.316677	-0.810588	0.932072	NKX2-1;ROBO1
MP0005248_abnormal_Harderian_gland_	0.082145	0.316677	0.841069	-0.967121	GLI3
MP0010030_abnormal_orbit_morphology_	0.082145	0.316677	0.84453	-0.971102	GLI3
MP0008995_early_reproductive_senescence_	0.0867652	0.328656	1.09867	-1.22253	NKX2-1
MP0004381_abnormal_hair_follicle_	0.0913626	0.340905	0.950655	-1.02305	NOTCH1
MP0009384_cardiac_valve_regurgitation_	0.0959373	0.352711	0.773955	-0.806544	EPHA3
MP0002272_abnormal_nervous_system_	0.108654	0.387442	-0.825812	0.783025	GABBR2;MADD;ADCY8
MP0005386_behavior/neurological_phenoty_	0.125151	0.387442	-0.780336	0.739906	PTGER1;APBA1
MP0004924_abnormal_behavior_	0.125151	0.387442	-0.763275	0.723729	PTGER1;APBA1
MP0000955_abnormal_spinal_cord_	0.127129	0.387442	-0.731841	0.693923	GLRB;SLIT1;ROBO1
MP0002066_abnormal_motor_capabilities/c_	0.120742	0.387442	-0.535899	0.508133	GABBR2;SYNGAP1;POU2F1;GLRB;PTGER1;NKX2-1;GCNT2;MFN2;APBA1;NDRG1;EPHA3
MP0002083_premature_death_	0.112715	0.387442	-0.361629	0.342892	HADHB;PKHD1;ADAM19;GABBR2;NOTCH1;FLT3;C1GALT1;DCLK2
MP0009053_abnormal_anal_canal_	0.109526	0.387442	0.574244	-0.544491	GLI3
MP0003045_fibrosis_	0.118474	0.387442	0.654919	-0.620987	PKHD1
MP0003890_abnormal_embryonic-extraembry_	0.122915	0.387442	0.725344	-0.687763	POU2F1
MP0008789_abnormal_olfactory_epithelium_	0.114011	0.387442	0.737483	-0.699273	GLI3
MP0005499_abnormal_olfactory_system_	0.13173	0.387442	0.757565	-0.718315	GLI3
MP0002396_abnormal_hematopoietic_system_	0.13173	0.387442	0.818345	-0.775945	FLT3
MP0005394_taste/olfaction_phenotype_	0.13173	0.387442	0.825114	-0.782364	GLI3
MP0003279_aneurysm_	0.127333	0.387442	0.826944	-0.784098	ADAM19
MP0001984_abnormal_olfaction_	0.127333	0.387442	0.846274	-0.802428	NAV2
MP0002736_abnormal_nociception_after_	0.127333	0.387442	0.959518	-0.909803	PTGER1
MP0003828_pulmonary_edema_	0.13173	0.387442	0.961878	-0.912041	EPHA3
MP0001216_abnormal_epidermal_layer_	0.13505	0.392587	-0.620766	0.580415	NOTCH1;SMARCA2;GLI3
MP0005408_hypopigmentation_	0.144791	0.402198	0.708552	-0.645357	GLI3
MP0000579_abnormal_nail_morphology_	0.144791	0.402198	0.781354	-0.711667	GLI3
MP0000465_gastrointestinal_hemorrhage_	0.140459	0.402198	0.871086	-0.793395	MUC2
MP0003252_abnormal_bile_duct_	0.144791	0.402198	0.970702	-0.884126	PKHD1
MP0002557_abnormal_social/conspecific_i_	0.150205	0.404684	-0.606789	0.548931	GLRB;PTGER1;CSPG5
MP0005332_abnormal_amino_acid_	0.147337	0.404684	-0.445459	0.402984	C1GALT1;GCNT2
MP0008874_decreased_physiological_sensi_	0.150821	0.404684	-0.421535	0.381341	GABBR2;PTGER1
MP0004087_abnormal_muscle_fiber_	0.15378	0.404684	-0.404687	0.3661	HADHB;LGALS1;FLNC
MP0002928_abnormal_bile_duct_	0.153391	0.404684	0.979965	-0.886525	PKHD1
MP0000627_abnormal_mammary_gland_	0.163144	0.420474	-0.378321	0.327767	GLI3;NME1
MP0004859_abnormal_synaptic_plasticity_	0.161906	0.420474	1.00193	-0.868042	SYNGAP1
MP0002092_abnormal_eye_morphology_	0.166699	0.420956	-0.491049	0.424869	POU2F1;GLI3
MP0002249_abnormal_larynx_morphology_	0.166132	0.420956	0.803507	-0.695216	GLI3
MP0008007_abnormal_cellular_replicative_	0.170337	0.421627	0.883307	-0.762855	FLT3
MP0000750_abnormal_muscle_regeneration_	0.170337	0.421627	0.924626	-0.79854	LGALS1
MP0003633_abnormal_nervous_system_	0.173849	0.421964	-0.318341	0.274675	C1GALT1;NDRG1
MP0000598_abnormal_liver_morphology_	0.173385	0.421964	-0.258153	0.222743	PKHD1;FADS2;MTAP;POU2F1;EPHA3
MP0002135_abnormal_kidney_morphology_	0.178466	0.429005	-0.33418	0.282812	PKHD1;FADS2;C1GALT1;GCNT2;GLI3
MP0000477_abnormal_intestine_morphology_	0.193484	0.460222	-0.293991	0.228151	FADS2;MUC2;GLI3
MP0003786_premature_aging_	0.195134	0.460222	0.811164	-0.629502	NKX2-1
MP0001614_abnormal_blood_vessel_	0.198632	0.464093	0.0700792	-0.0537977	ADAM19;NOTCH1;CCNF;NKX2-1;EPHA3;GLI3
MP0002019_abnormal_tumor_incidence_	0.20561	0.473399	-0.479932	0.358901	MUC2;PTGER1;NKX2-1;NME1;ROBO1
MP0004811_abnormal_neuron_physiology_	0.206402	0.473399	-0.17726	0.132558	SYNGAP1;MFN2;ROBO1
MP0002697_abnormal_eye_size_	0.21766	0.480917	-0.467652	0.342349	POU2F1;GLI3
MP0010155_abnormal_intestine_physiology_	0.219511	0.480917	-0.267928	0.196139	MUC2;HGFAC
MP0001919_abnormal_reproductive_system_	0.215241	0.480917	0.777983	-0.569531	FADS2
MP0003718_maternal_effect_	0.219203	0.480917	0.795174	-0.582115	NME1
MP0000681_abnormal_thyroid_gland_	0.219203	0.480917	0.795827	-0.582594	NKX2-1
MP0004142_abnormal_muscle_tone_	0.223146	0.480917	0.871736	-0.638164	GLRB
MP0002796_impaired_skin_barrier_	0.223146	0.480917	0.88371	-0.646929	SMARCA2
MP0002106_abnormal_muscle_physiology_	0.228787	0.488861	-0.0402586	0.0288121	LGALS1;P2RY14
MP0001119_abnormal_female_reproductive_	0.23415	0.491913	-0.116976	0.0829889	FADS2;C1GALT1;EPHA1
MP0003077_abnormal_cell_cycle_	0.232506	0.491913	-0.0545733	0.0387172	CCNF;CSRP2BP
MP0005193_abnormal_anterior_eye_	0.244907	0.5004	-0.299044	0.207043	POU2F1;CSRP2BP;GLI3
MP0003936_abnormal_reproductive_system_	0.249288	0.5004	0.0575123	-0.0398185	GLI3;NME1
MP0003938_abnormal_ear_development_	0.242566	0.5004	0.804357	-0.556895	GLI3
MP0006138_congestive_heart_failure_	0.246392	0.5004	0.853222	-0.590727	EPHA3
MP0002295_abnormal_pulmonary_circulatio_	0.242566	0.5004	0.862	-0.596804	EPHA3
MP0006035_abnormal_mitochondrial_morpho_	0.2502	0.5004	0.953608	-0.660228	MFN2
MP0004197_abnormal_fetal_growth/weight/_	0.267989	0.501199	0.091845	-0.0634422	NKX2-1;FLNC
MP0001944_abnormal_pancreas_morphology_	0.262376	0.501199	0.0997905	-0.0689306	PKHD1;NOTCH1
MP0003699_abnormal_female_reproductive_	0.265562	0.501199	0.125783	-0.0868848	FADS2;C1GALT1;NKX2-1;EPHA1
MP0001544_abnormal_cardiovascular_syste_	0.271732	0.501199	0.185235	-0.127952	HADHB;EPHA3
MP0005385_cardiovascular_system_phenoty_	0.271732	0.501199	0.200546	-0.138528	HADHB;EPHA3
MP0000266_abnormal_heart_morphology_	0.259054	0.501199	0.377515	-0.26077	HADHB;ADAM19;NOTCH1;PTGER1;GLI3;EPHA3
MP0001542_abnormal_bone_strength_	0.272652	0.501199	0.769603	-0.531605	GLRB
MP0003866_abnormal_defecation_	0.253989	0.501199	0.905678	-0.6256	MUC2
MP0001666_abnormal_nutrient_absorption_	0.26151	0.501199	0.911622	-0.629706	MUC2
MP0003943_abnormal_hepatobiliary_system_	0.268956	0.501199	0.931598	-0.643504	PKHD1
MP0002751_abnormal_autonomic_nervous_	0.268956	0.501199	0.935418	-0.646143	PLXNA4
MP0001835_abnormal_antigen_presentation_	0.276329	0.504251	0.989505	-0.677496	FLT3
MP0001270_distended_abdomen_	0.279988	0.507225	0.981785	-0.666436	EPHA1
MP0000647_abnormal_sebaceous_gland_	0.283629	0.510125	0.900693	-0.606256	NOTCH1
MP0000313_abnormal_cell_death_	0.285889	0.510516	0.420764	-0.282893	NOTCH1;MUC2;APBB1;CSRP2BP
MP0003119_abnormal_digestive_system_	0.290857	0.515704	0.971326	-0.643234	NKX2-1
MP0002069_abnormal_eating/drinking_beha_	0.295007	0.519379	0.129936	-0.0851238	FADS2;SYNGAP1;PTGER1;ROBO1
MP0002075_abnormal_coat/hair_pigmentati_	0.303508	0.526924	-0.355393	0.2277	NOTCH1;GLI3
MP0009046_muscle_twitch_	0.301565	0.526924	0.973088	-0.623456	GLRB
MP0003385_abnormal_body_wall_	0.308615	0.52845	0.949009	-0.605284	GLI3
MP0004808_abnormal_hematopoietic_stem_	0.308615	0.52845	0.972334	-0.620161	NME1
MP0001881_abnormal_mammary_gland_	0.312114	0.530806	0.935328	-0.592398	NME1
MP0001915_intracranial_hemorrhage_	0.315595	0.5331	0.928259	-0.583917	C1GALT1
MP0000703_abnormal_thymus_morphology_	0.319146	0.535481	0.395362	-0.246939	FADS2;NOTCH1;FLT3
MP0000026_abnormal_inner_ear_	0.323969	0.538291	0.337723	-0.20917	NOTCH1;GLI3
MP0010630_abnormal_cardiac_muscle_	0.325823	0.538291	0.441224	-0.273274	HADHB;NOTCH1
MP0002722_abnormal_immune_system_	0.327281	0.538291	0.586984	-0.363552	PKHD1;FADS2;MUC2;NOTCH1;PTGER1
MP0005391_vision/eye_phenotype_	0.335074	0.547507	0.357025	-0.215065	POU2F1;GLI3
MP0003091_abnormal_cell_migration_	0.339486	0.547558	0.99676	-0.600335	MUC2
MP0005389_reproductive_system_phenotype_	0.339486	0.547558	1.00403	-0.604714	FADS2
MP0003631_nervous_system_phenotype_	0.344292	0.548235	0.390601	-0.234771	C1GALT1;NDRG1
MP0005410_abnormal_fertilization_	0.342832	0.548235	1.07567	-0.646531	GLRB
MP0005369_muscle_phenotype_	0.357132	0.551129	0.509407	-0.303497	LGALS1;P2RY14
MP0002971_abnormal_brown_adipose_	0.352769	0.551129	0.989975	-0.589813	HADHB
MP0004947_skin_inflammation_	0.352769	0.551129	1.00386	-0.598083	FADS2
MP0009785_altered_susceptibility_to_	0.352769	0.551129	1.05264	-0.627147	FLT3
MP0005501_abnormal_skin_physiology_	0.356048	0.551129	1.05531	-0.628741	SMARCA2
MP0001186_pigmentation_phenotype_	0.375326	0.555304	-0.0273693	0.0160997	NOTCH1;GLI3
MP0000249_abnormal_blood_vessel_	0.369888	0.555304	0.483399	-0.284354	MTAP;EPHA3
MP0009250_abnormal_appendicular_skeleto_	0.375385	0.555304	1.02906	-0.605337	GLI3
MP0003638_abnormal_response/metabolism__	0.372203	0.555304	1.05159	-0.618588	EPHA1
MP0005330_cardiomyopathy_	0.365789	0.555304	1.06454	-0.626206	HADHB
MP0000767_abnormal_smooth_muscle_	0.375385	0.555304	1.11267	-0.654515	ADAM19
MP0005464_abnormal_platelet_physiology_	0.375385	0.555304	1.11596	-0.65645	FADS2
MP0002938_white_spotting_	0.381704	0.561329	0.793382	-0.458137	GLI3
MP0000609_abnormal_liver_physiology_	0.387122	0.565967	0.757692	-0.431292	HADHB;FADS2;NME1
MP0002233_abnormal_nose_morphology_	0.397226	0.574026	1.06445	-0.590854	GLI3
MP0001756_abnormal_urination_	0.397226	0.574026	1.09452	-0.607548	PTGER1
MP0001663_abnormal_digestive_system_	0.409368	0.588173	1.05264	-0.558671	MUC2
MP0009763_increased_sensitivity_to_	0.418135	0.588366	0.786474	-0.41715	FADS2;HGFAC
MP0000163_abnormal_cartilage_morphology_	0.419889	0.588366	0.787904	-0.417908	GLRB;GLI3
MP0008932_abnormal_embryonic_tissue_	0.412366	0.588366	1.09938	-0.583118	LIN9
MP0009765_abnormal_xenobiotic_induced_	0.42127	0.588366	1.11701	-0.592469	HGFAC
MP0006036_abnormal_mitochondrial_physio_	0.418317	0.588366	1.12474	-0.596569	MFN2
MP0002098_abnormal_vibrissa_morphology_	0.424209	0.589179	0.930303	-0.492154	GLI3
MP0000371_diluted_coat_color_	0.435817	0.601958	0.915949	-0.464906	NOTCH1
MP0009643_abnormal_urine_homeostasis_	0.44417	0.604846	0.714715	-0.359345	PTGER1;C1GALT1
MP0005384_cellular_phenotype_	0.448318	0.604846	1.01858	-0.512124	MUC2;MFN2;APBB1
MP0003953_abnormal_hormone_level_	0.449795	0.604846	1.0544	-0.530133	PTGER1;NKX2-1;ADCY8;PDE8A
MP0000428_abnormal_craniofacial_morphol_	0.450006	0.604846	1.07751	-0.541753	GLI3
MP0002896_abnormal_bone_mineralization_	0.450006	0.604846	1.19021	-0.598413	GLI3
MP0005197_abnormal_uvea_morphology_	0.455582	0.605828	1.0945	-0.54852	GLI3
MP0003448_altered_tumor_morphology_	0.455582	0.605828	1.14757	-0.575116	PTGER1
MP0002177_abnormal_outer_ear_	0.45835	0.606283	1.12139	-0.561152	GLI3
MP0000350_abnormal_cell_proliferation_	0.464548	0.611248	0.989472	-0.487071	MUC2;CCNF
MP0002148_abnormal_hypersensitivity_rea_	0.47734	0.618316	1.20849	-0.58099	PTGER1
MP0005508_abnormal_skeleton_morphology_	0.47734	0.618316	1.21383	-0.583556	GLI3
MP0002161_abnormal_fertility/fecundity_	0.475561	0.618316	1.32765	-0.638277	FADS2;GLRB;C1GALT1;NKX2-1;EPHA1;SMARCA2
MP0001845_abnormal_inflammatory_respons_	0.483621	0.623223	0.945394	-0.447031	PKHD1;MTAP;MUC2;C1GALT1
MP0002064_seizures_	0.489419	0.624259	0.916598	-0.431892	GABBR2;DCLK2
MP0005381_digestive/alimentary_phenotyp_	0.487896	0.624259	1.24395	-0.586139	MUC2
MP0009745_abnormal_behavioral_response_	0.492683	0.625232	0.698157	-0.327878	GABBR2;APBA1
MP0000920_abnormal_myelination_	0.495676	0.625853	1.27722	-0.598556	NDRG1
MP0005025_abnormal_response_to_	0.499468	0.625997	0.914191	-0.428216	NOTCH1;PTGER1;FLT3
MP0002932_abnormal_joint_morphology_	0.500798	0.625997	1.28212	-0.600559	GLI3
MP0000358_abnormal_cell_content/_	0.50334	0.626044	1.33581	-0.625606	MFN2
MP0001731_abnormal_postnatal_growth_	0.51123	0.632711	1.30729	-0.5984	PKHD1;HADHB;NOTCH1;SYNGAP1
MP0002111_abnormal_tail_morphology_	0.523045	0.63786	0.725036	-0.326002	EPHA1;MDFI
MP0005388_respiratory_system_phenotype_	0.52078	0.63786	1.3021	-0.585472	EPHA3
MP0002133_abnormal_respiratory_system_	0.52078	0.63786	1.31716	-0.592244	EPHA3
MP0005621_abnormal_cell_physiology_	0.529287	0.642338	1.25768	-0.556699	MUC2;APBB1
MP0000377_abnormal_hair_follicle_	0.532868	0.643561	1.31161	-0.578078	NOTCH1
MP0005535_abnormal_body_temperature_	0.542323	0.651831	1.30358	-0.557892	PTGER1
MP0002114_abnormal_axial_skeleton_	0.551918	0.660189	1.16479	-0.483657	GLRB;MDFI;GLI3
MP0009642_abnormal_blood_homeostasis_	0.594455	0.707685	1.56041	-0.539521	HADHB;FADS2;FLT3;PTGER1;C1GALT1;GCNT2;NKX2-1;EPHA3;NME1
MP0002136_abnormal_kidney_physiology_	0.599921	0.710807	1.14194	-0.389805	PTGER1;C1GALT1
MP0008873_increased_physiological_sensi_	0.607493	0.716383	1.34744	-0.449425	PTGER1
MP0002723_abnormal_immune_serum_	0.61073	0.716819	1.41707	-0.471789	LGALS1;NOTCH1;FLT3;PTGER1
MP0005636_abnormal_mineral_homeostasis_	0.629031	0.723544	1.35374	-0.438064	NME1
MP0002419_abnormal_innate_immunity_	0.62035	0.723544	1.36825	-0.442758	FADS2;FLT3
MP0000653_abnormal_sex_gland_	0.623375	0.723544	1.39545	-0.45156	FADS2;C1GALT1;NKX2-1
MP0001340_abnormal_eyelid_morphology_	0.627122	0.723544	1.40097	-0.453346	GLI3
MP0001286_abnormal_eye_development_	0.63093	0.723544	1.41537	-0.458006	POU2F1
MP0002210_abnormal_sex_determination_	0.638707	0.729118	1.31082	-0.414114	FADS2;NKX2-1
MP0005195_abnormal_posterior_eye_	0.64889	0.737375	1.3258	-0.403916	NAV2;GLI3
MP0003755_abnormal_palate_morphology_	0.661799	0.742561	1.4577	-0.433885	GLI3
MP0003698_abnormal_male_reproductive_	0.663316	0.742561	1.46038	-0.434685	FADS2;GLRB;NKX2-1
MP0002113_abnormal_skeleton_development_	0.66008	0.742561	1.47715	-0.439674	GLI3;MDFI
MP0000689_abnormal_spleen_morphology_	0.665334	0.742561	1.58614	-0.472117	PKHD1;FADS2;FLT3
MP0000230_abnormal_systemic_arterial_	0.672077	0.746752	1.38356	-0.404029	PTGER1
MP0001191_abnormal_skin_condition_	0.704172	0.778123	1.421	-0.356489	GCNT2
MP0002169_no_abnormal_phenotype_	0.706535	0.778123	2.43899	-0.611872	PKHD1;SNX1;NOTCH1;LGALS1;POU6F2;APBB1
MP0002873_normal_phenotype_	0.709984	0.778492	2.44544	-0.612331	PKHD1;SNX1;NOTCH1;LGALS1;POU6F2;APBB1
MP0008469_abnormal_protein_level_	0.738791	0.803034	1.51805	-0.332997	FLT3;NME1
MP0002429_abnormal_blood_cell_	0.73587	0.803034	2.1239	-0.465896	POU2F1;NOTCH1;FLT3;PTGER1;C1GALT1;GCNT2;NME1
MP0005390_skeleton_phenotype_	0.742658	0.803743	1.46547	-0.32017	GLI3
MP0002398_abnormal_bone_marrow_	0.746678	0.80461	1.97643	-0.429673	NOTCH1;FLT3;PTGER1;C1GALT1
MP0001145_abnormal_male_reproductive_	0.776944	0.833631	1.58946	-0.289225	FADS2;NKX2-1
MP0003948_abnormal_gas_homeostasis_	0.797223	0.851734	1.61139	-0.258598	EPHA3
MP0002229_neurodegeneration_	0.803444	0.854728	1.5854	-0.248863	MFN2
MP0001929_abnormal_gametogenesis_	0.810249	0.858315	1.54626	-0.236245	FADS2;C1GALT1
MP0002420_abnormal_adaptive_immunity_	0.815247	0.859358	2.04954	-0.310648	FADS2;STK10;NOTCH1;FLT3
MP0001819_abnormal_immune_cell_	0.818109	0.859358	2.05762	-0.311872	FADS2;STK10;NOTCH1;FLT3
MP0002118_abnormal_lipid_homeostasis_	0.872852	0.911624	1.38102	-0.127782	HADHB;FADS2
MP0005000_abnormal_immune_tolerance_	0.875159	0.911624	1.42289	-0.131656	LGALS1
MP0002115_abnormal_skeleton_extremities_	0.883385	0.91299	1.57441	-0.143319	GLI3
MP0000432_abnormal_head_morphology_	0.887592	0.91299	1.61626	-0.147128	GLI3
MP0003795_abnormal_bone_structure_	0.891078	0.91299	1.63236	-0.148594	GLI3
MP0002452_abnormal_antigen_presenting_	0.887442	0.91299	1.83722	-0.167243	FADS2;FLT3
MP0001800_abnormal_humoral_immune_	0.907471	0.925154	1.59579	-0.124145	NOTCH1
MP0002116_abnormal_craniofacial_bone_	0.910351	0.925154	1.68408	-0.131014	GLI3
MP0000367_abnormal_coat/_hair_	0.944931	0.956264	1.49848	-0.0670138	NOTCH1
MP0002109_abnormal_limb_morphology_	0.948614	0.956264	1.56763	-0.0701064	GLI3
MP0002078_abnormal_glucose_homeostasis_	0.963502	0.963502	1.71704	-0.0638406	HADHB
MP0000716_abnormal_immune_system_	0.96047	0.963502	2.38734	-0.0887629	NOTCH1;PTGER1;GCNT2

## Sheet: ctl_GONL
Term	P-value	Adjusted P-value	Z-score	Combined Score	Genes
MP0003956_abnormal_body_size_	0.000130218	0.007379	-1.55795	7.64816	NCOA1;ABCG5;GAD2;DHCR24;NEB;VLDLR;AHR;MASP1;ANK1;LRP6
MP0010769_abnormal_survival_	0.000108184	0.007379	-1.3483	6.61898	CSRP3;FLT4;NEB;AHR;MASP1;APOB;ANK1;LRP6
MP0010768_mortality/aging_	0.00012567	0.007379	-1.329	6.52421	CSRP3;FLT4;NEB;AHR;MASP1;APOB;ANK1;LRP6
MP0010770_preweaning_lethality_	0.000461091	0.0156771	-1.32286	5.49722	CSRP3;FLT4;NEB;AHR;APOB;ANK1;LRP6
MP0002082_postnatal_lethality_	0.000458547	0.0156771	-1.3212	5.49031	CSRP3;FLT4;NEB;AHR;APOB;ANK1;LRP6
MP0000001_mammalian_phenotype_	0.000643109	0.0182214	-0.504538	2.02075	NCOA1;CSRP3;ABCG5;CTTN;FLT4;GAD2;NEB;AHR;MASP1;SORBS1;ANK1;LRP6
MP0003252_abnormal_bile_duct_	0.000920354	0.0208028	-2.00789	7.77589	ABCG5;AHR
MP0003656_abnormal_erythrocyte_physiolo_	0.00110133	0.0208028	-1.83719	7.11481	ABCG5;ANK1
MP0000598_abnormal_liver_morphology_	0.00102831	0.0208028	-1.6588	6.42399	ABCG5;FLT4;AHR;APOB;ANK1
MP0009642_abnormal_blood_homeostasis_	0.00175475	0.0298307	-1.47921	5.1953	NCOA1;ABCG5;GAD2;DHCR24;AHR;SORBS1;VLDLR;APOB
MP0002118_abnormal_lipid_homeostasis_	0.00218605	0.0337843	-2.31277	7.83511	ABCG5;DHCR24;VLDLR;SORBS1;LRP6
MP0005195_abnormal_posterior_eye_	0.00279362	0.0395763	-1.79081	5.78348	AHR;VLDLR;APOB;LRP6
MP0009764_decreased_sensitivity_to_	0.00422242	0.0552162	-1.74767	5.06212	AHR;ANK1
MP0005375_adipose_tissue_phenotype_	0.00549983	0.0584357	-1.75377	4.98041	FLT4;SORBS1
MP0003699_abnormal_female_reproductive_	0.00526465	0.0584357	-1.58612	4.5043	NCOA1;ABCG5;DHCR24;AHR
MP0000266_abnormal_heart_morphology_	0.00533307	0.0584357	-1.29618	3.68092	CSRP3;ABCG5;FLT4;AHR;ANK1
MP0001145_abnormal_male_reproductive_	0.00671612	0.0671612	-1.51964	4.10403	NCOA1;DHCR24;AHR;LRP6
MP0005330_cardiomyopathy_	0.00723806	0.0683595	-1.66546	4.46838	ABCG5;CSRP3
MP0001929_abnormal_gametogenesis_	0.00861645	0.0770945	-1.52873	3.91771	ABCG5;CTTN;AHR;APOB
MP0001324_abnormal_eye_pigmentation_	0.0109844	0.0889214	-1.77196	4.28814	VLDLR;APOB
MP0001119_abnormal_female_reproductive_	0.0108097	0.0889214	-1.58366	3.83246	NCOA1;AHR;LRP6
MP0002066_abnormal_motor_capabilities/c_	0.012723	0.0983142	-1.32478	3.07294	NCOA1;ABCG5;NEB;VLDLR;ANK1;LRP6
MP0003953_abnormal_hormone_level_	0.0134308	0.0992711	-1.3189	3.04654	NCOA1;AHR;SORBS1;APOB
MP0000627_abnormal_mammary_gland_	0.0174227	0.114338	-1.54039	3.34048	NCOA1;AHR
MP0001731_abnormal_postnatal_growth_	0.0174869	0.114338	-1.31627	2.85447	DHCR24;NEB;AHR;LRP6
MP0005670_abnormal_white_adipose_	0.0170048	0.114338	-0.427666	0.927436	SORBS1
MP0003795_abnormal_bone_structure_	0.0218484	0.123689	-1.6754	3.50157	NCOA1;ANK1;LRP6
MP0000609_abnormal_liver_physiology_	0.0233378	0.123689	-1.28082	2.6769	ABCG5;AHR;APOB
MP0002152_abnormal_brain_morphology_	0.0211927	0.123689	-1.01809	2.1278	NCOA1;VLDLR;APOB;ANK1;LRP6
MP0010352_gastrointestinal_tract_polyps_	0.0240101	0.123689	-0.597498	1.24876	AHR
MP0000013_abnormal_adipose_tissue_	0.0240101	0.123689	-0.548739	1.14686	FLT4
MP0004147_increased_porphyrin_level_	0.0212136	0.123689	-0.432786	0.904518	ANK1
MP0010368_abnormal_lymphatic_system_	0.0198125	0.123689	-0.418866	0.875425	FLT4
MP0005380_embryogenesis_phenotype_	0.0272288	0.132254	-1.19487	2.41725	CTTN;FLT4;APOB
MP0001672_abnormal_embryogenesis/_devel_	0.0272288	0.132254	-1.18025	2.38768	CTTN;FLT4;APOB
MP0001340_abnormal_eyelid_morphology_	0.0306961	0.136346	-1.44202	2.87331	NEB;LRP6
MP0008770_decreased_survivor_rate_	0.0312793	0.136346	-1.38925	2.76816	AHR;MASP1
MP0001286_abnormal_eye_development_	0.0312793	0.136346	-1.357	2.7039	AHR;LRP6
MP0003936_abnormal_reproductive_system_	0.0295432	0.136346	-1.29943	2.5892	NCOA1;AHR
MP0005334_abnormal_fat_pad_	0.0435157	0.156674	-1.6064	2.9776	DHCR24;VLDLR
MP0001191_abnormal_skin_condition_	0.0448595	0.156674	-1.38605	2.56917	FLT4;AHR
MP0005319_abnormal_enzyme/_coenzyme_	0.0438501	0.156674	-1.37482	2.54834	NCOA1;AHR
MP0005620_abnormal_muscle_contractility_	0.0408761	0.156674	-1.20907	2.24111	CSRP3;NEB
MP0002086_abnormal_extraembryonic_tissu_	0.0410984	0.156674	-0.966151	1.79084	NCOA1;FLT4;APOB
MP0005083_abnormal_biliary_tract_	0.0474814	0.156674	-0.929086	1.72214	ANK1
MP0002925_abnormal_cardiovascular_devel_	0.047545	0.156674	-0.86	1.59409	FLT4;VLDLR;AHR
MP0002083_premature_death_	0.0434411	0.156674	-0.793098	1.47008	ABCG5;GAD2;AHR;ANK1
MP0003828_pulmonary_edema_	0.0392582	0.156674	-0.700412	1.29828	AHR
MP0001853_heart_inflammation_	0.0488455	0.156674	-0.663551	1.22995	AHR
MP0001879_abnormal_lymphatic_vessel_	0.0474814	0.156674	-0.635702	1.17833	FLT4
MP0005085_abnormal_gallbladder_physiolo_	0.0488455	0.156674	-0.563795	1.04504	ABCG5
MP0004859_abnormal_synaptic_plasticity_	0.0488455	0.156674	-0.449775	0.833696	VLDLR
MP0008875_abnormal_xenobiotic_pharmacok_	0.0488455	0.156674	-0.422267	0.782708	AHR
MP0000003_abnormal_adipose_tissue_	0.0515683	0.162344	-0.572291	1.04044	FLT4
MP0004087_abnormal_muscle_fiber_	0.0550599	0.170185	-0.992094	1.75687	CSRP3;NEB
MP0000653_abnormal_sex_gland_	0.0573427	0.174076	-0.902946	1.57859	NCOA1;DHCR24;AHR
MP0002078_abnormal_glucose_homeostasis_	0.0589152	0.175712	-1.18486	2.06036	GAD2;SORBS1;APOB
MP0002161_abnormal_fertility/fecundity_	0.0623728	0.176762	-0.616264	1.06795	ABCG5;DHCR24;AHR;APOB
MP0005647_abnormal_sex_gland_	0.0610408	0.176762	-0.584454	1.01283	AHR
MP0005666_abnormal_adipose_tissue_	0.0623867	0.176762	-0.53156	0.921166	SORBS1
MP0000477_abnormal_intestine_morphology_	0.0671877	0.184224	-0.937173	1.58532	FLT4;AHR
MP0003698_abnormal_male_reproductive_	0.0661332	0.184224	-0.849561	1.43712	ABCG5;DHCR24;APOB
MP0002229_neurodegeneration_	0.074378	0.200703	-0.917903	1.47409	VLDLR;ANK1
MP0003866_abnormal_defecation_	0.0797215	0.208502	-0.599597	0.940051	AHR
MP0002080_prenatal_lethality_	0.0790824	0.208502	-0.231249	0.362553	CTTN;FLT4;DHCR24;APOB;LRP6
MP0001293_anophthalmia_	0.0810425	0.208746	-0.658877	1.03222	LRP6
MP0001666_abnormal_nutrient_absorption_	0.0823617	0.208977	-0.582419	0.911794	ABCG5
MP0003453_abnormal_keratinocyte_physiol_	0.0863087	0.215772	-0.583236	0.894412	AHR
MP0000747_muscle_weakness_	0.0876208	0.215877	-0.581453	0.891393	NEB
MP0001614_abnormal_blood_vessel_	0.095235	0.228157	-0.478857	0.707618	FLT4;AHR;VLDLR
MP0000716_abnormal_immune_system_	0.095289	0.228157	-0.273099	0.403565	ABCG5;SORBS1;AHR;ANK1
MP0009046_muscle_twitch_	0.0967567	0.228453	-0.611937	0.903478	GAD2
MP0002095_abnormal_skin_pigmentation_	0.100646	0.231214	-0.649097	0.950546	ANK1
MP0005165_increased_susceptibility_to_	0.0993512	0.231214	-0.532496	0.779795	AHR
MP0000762_abnormal_tongue_morphology_	0.105807	0.23983	-0.586575	0.837527	LRP6
MP0002210_abnormal_sex_determination_	0.12216	0.246928	-0.681073	0.952587	NCOA1;AHR
MP0002063_abnormal_learning/memory/cond_	0.111861	0.246928	-0.621583	0.86938	NCOA1;VLDLR
MP0002419_abnormal_innate_immunity_	0.115577	0.246928	-0.590034	0.825254	AHR;MASP1
MP0001243_abnormal_dermal_layer_	0.11859	0.246928	-0.580588	0.812043	FLT4
MP0002060_abnormal_skin_morphology_	0.122391	0.246928	-0.48558	0.679159	LRP6
MP0008569_lethality_at_weaning_	0.123655	0.246928	-0.477288	0.667562	NEB
MP0003638_abnormal_response/metabolism__	0.123655	0.246928	-0.46165	0.64569	NCOA1
MP0005410_abnormal_fertilization_	0.11222	0.246928	-0.447997	0.626593	APOB
MP0000767_abnormal_smooth_muscle_	0.124917	0.246928	-0.423787	0.592733	AHR
MP0005464_abnormal_platelet_physiology_	0.124917	0.246928	-0.371988	0.520284	ABCG5
MP0003861_abnormal_nervous_system_	0.11819	0.246928	-0.347896	0.486587	VLDLR;APOB;LRP6
MP0005266_abnormal_metabolism_	0.133704	0.252551	-0.459247	0.631989	ABCG5
MP0002128_abnormal_blood_circulation_	0.13367	0.252551	-0.399058	0.54916	FLT4;APOB
MP0009115_abnormal_fat_cell_	0.132453	0.252551	-0.397312	0.546757	SORBS1
MP0002233_abnormal_nose_morphology_	0.133704	0.252551	-0.396271	0.545325	LRP6
MP0005452_abnormal_adipose_tissue_	0.137077	0.253294	-0.801547	1.10069	NEB;DHCR24
MP0003635_abnormal_synaptic_transmissio_	0.135614	0.253294	-0.32415	0.445125	GAD2;VLDLR
MP0009765_abnormal_xenobiotic_induced_	0.143645	0.262576	-0.32768	0.438178	AHR
MP0001784_abnormal_fluid_regulation_	0.14643	0.26482	-0.349762	0.46473	FLT4;AHR
MP0005197_abnormal_uvea_morphology_	0.158357	0.275363	-0.558176	0.71986	VLDLR
MP0002177_abnormal_outer_ear_	0.159572	0.275363	-0.516982	0.666734	LRP6
MP0005025_abnormal_response_to_	0.171697	0.275363	-0.458829	0.591736	AHR;ANK1
MP0003937_abnormal_limbs/digits/tail_de_	0.163208	0.275363	-0.40897	0.527435	LRP6
MP0008469_abnormal_protein_level_	0.165555	0.275363	-0.350346	0.451829	NCOA1;AHR
MP0005387_immune_system_phenotype_	0.165624	0.275363	-0.310741	0.400752	AHR
MP0000470_abnormal_stomach_morphology_	0.161998	0.275363	-0.304195	0.39231	AHR
MP0001790_abnormal_immune_system_	0.165624	0.275363	-0.293919	0.379057	AHR
MP0002148_abnormal_hypersensitivity_rea_	0.168034	0.275363	-0.256702	0.33106	AHR
MP0002998_abnormal_bone_remodeling_	0.171636	0.275363	-0.218747	0.28211	NCOA1
MP0002081_perinatal_lethality_	0.15998	0.275363	0.0426802	-0.0550431	FLT4;ANK1;LRP6
MP0002882_abnormal_neuron_morphology_	0.168819	0.275363	0.243891	-0.314537	NCOA1;VLDLR;ANK1
MP0002932_abnormal_joint_morphology_	0.178796	0.278156	-0.233232	0.298437	LRP6
MP0005332_abnormal_amino_acid_	0.175223	0.278156	-0.185215	0.236996	GAD2
MP0008874_decreased_physiological_sensi_	0.177606	0.278156	-0.177868	0.227595	AHR
MP0000358_abnormal_cell_content/_	0.179984	0.278156	-0.103204	0.132056	CTTN
MP0000367_abnormal_coat/_hair_	0.18933	0.279879	-0.804339	1.02424	AHR;LRP6
MP0002092_abnormal_eye_morphology_	0.188253	0.279879	-0.271727	0.346016	LRP6
MP0009703_decreased_birth_body_	0.188253	0.279879	-0.165599	0.210873	LRP6
MP0002133_abnormal_respiratory_system_	0.188253	0.279879	-0.128478	0.163603	AHR
MP0005388_respiratory_system_phenotype_	0.188253	0.279879	-0.112488	0.143242	AHR
MP0002114_abnormal_axial_skeleton_	0.193523	0.280215	-0.22258	0.283166	NEB;LRP6
MP0000377_abnormal_hair_follicle_	0.194112	0.280215	-0.156093	0.198581	AHR
MP0002429_abnormal_blood_cell_	0.194502	0.280215	0.443701	-0.564475	ABCG5;AHR;SORBS1;ANK1
MP0002135_abnormal_kidney_morphology_	0.20619	0.292103	-0.096518	0.11878	AHR;ANK1
MP0002405_respiratory_system_inflammati_	0.204559	0.292103	-0.0560817	0.0690169	AHR
MP0002697_abnormal_eye_size_	0.220558	0.300629	-0.249906	0.300356	LRP6
MP0010155_abnormal_intestine_physiology_	0.22169	0.300629	-0.0876167	0.105305	AHR
MP0005584_abnormal_enzyme/coenzyme_acti_	0.214879	0.300629	-0.0283544	0.0340785	AHR
MP0005551_abnormal_eye_electrophysiolog_	0.217155	0.300629	-0.0078489	0.00943341	APOB
MP0004085_abnormal_heartbeat_	0.219426	0.300629	0.0418026	-0.0502416	CSRP3
MP0002972_abnormal_cardiac_muscle_	0.222819	0.300629	0.105124	-0.126346	CSRP3
MP0008873_increased_physiological_sensi_	0.232918	0.311781	0.038133	-0.0444424	AHR
MP0005636_abnormal_mineral_homeostasis_	0.245095	0.325517	-0.0316747	0.0355498	ANK1
MP0002693_abnormal_pancreas_physiology_	0.249478	0.328622	0.0885173	-0.0985061	GAD2
MP0002752_abnormal_somatic_nervous_	0.2513	0.328622	0.35056	-0.390119	VLDLR;LRP6
MP0003755_abnormal_palate_morphology_	0.264632	0.343416	0.0497028	-0.0531229	LRP6
MP0001845_abnormal_inflammatory_respons_	0.268682	0.345081	0.00723511	-0.00769798	GAD2;AHR
MP0010771_integument_phenotype_	0.269975	0.345081	0.113343	-0.120594	LRP6
MP0002970_abnormal_white_adipose_	0.273163	0.345318	-0.0394671	0.0419649	DHCR24
MP0001730_embryonic_growth_arrest_	0.274223	0.345318	0.137751	-0.14647	CTTN
MP0005376_homeostasis/metabolism_phenot_	0.276339	0.345423	0.174327	-0.185307	ABCG5
MP0010630_abnormal_cardiac_muscle_	0.283697	0.352033	0.229513	-0.239619	CSRP3
MP0010329_abnormal_lipoprotein_level_	0.285787	0.352056	-0.544696	0.568644	APOB
MP0005391_vision/eye_phenotype_	0.28891	0.353344	0.143076	-0.148844	LRP6
MP0002722_abnormal_immune_system_	0.291018	0.353379	0.411994	-0.428562	AHR;ANK1
MP0001216_abnormal_epidermal_layer_	0.305356	0.368159	0.21176	-0.211599	AHR
MP0002169_no_abnormal_phenotype_	0.311207	0.372425	1.11888	-1.10514	NCOA1;FLT4;GAD2
MP0002873_normal_phenotype_	0.313275	0.372425	1.12486	-1.11105	NCOA1;FLT4;GAD2
MP0002557_abnormal_social/conspecific_i_	0.318455	0.375954	0.16763	-0.16399	GAD2
MP0003935_abnormal_craniofacial_develop_	0.32244	0.378033	0.288235	-0.280388	LRP6
MP0009763_increased_sensitivity_to_	0.335238	0.390346	0.350137	-0.329382	AHR
MP0009643_abnormal_urine_homeostasis_	0.349725	0.404444	0.197429	-0.178721	NCOA1
MP0002064_seizures_	0.375062	0.430815	0.211523	-0.178118	GAD2
MP0002111_abnormal_tail_morphology_	0.394129	0.449677	-0.241267	0.192827	LRP6
MP0002572_abnormal_emotion/affect_behav_	0.418706	0.472008	0.237779	-0.178514	GAD2
MP0002398_abnormal_bone_marrow_	0.419254	0.472008	0.798481	-0.599467	ABCG5;ANK1
MP0003984_embryonic_growth_retardation_	0.422141	0.472131	0.463472	-0.347835	FLT4
MP0009931_abnormal_skin_appearance_	0.429798	0.474453	0.402576	-0.300158	AHR
MP0002088_abnormal_embryonic_growth/wei_	0.429798	0.474453	0.492625	-0.367298	FLT4
MP0000703_abnormal_thymus_morphology_	0.435689	0.477852	0.483269	-0.356872	ANK1
MP0000432_abnormal_head_morphology_	0.461901	0.500147	0.294708	-0.20419	LRP6
MP0002084_abnormal_developmental_patter_	0.459492	0.500147	0.502017	-0.347824	LRP6
MP0002113_abnormal_skeleton_development_	0.476141	0.512303	0.544237	-0.364007	LRP6
MP0001800_abnormal_humoral_immune_	0.49079	0.524744	0.322296	-0.207831	MASP1
MP0002116_abnormal_craniofacial_bone_	0.495336	0.526204	0.343768	-0.220722	LRP6
MP0001697_abnormal_embryo_size_	0.498346	0.526204	0.639159	-0.410383	APOB
MP0005384_cellular_phenotype_	0.509483	0.534643	0.720036	-0.450855	CTTN
MP0002069_abnormal_eating/drinking_beha_	0.549736	0.573344	0.437459	-0.243345	NEB
MP0002109_abnormal_limb_morphology_	0.569011	0.589828	0.200026	-0.105598	LRP6
MP0000689_abnormal_spleen_morphology_	0.628032	0.647063	0.72587	-0.315979	AHR
MP0002452_abnormal_antigen_presenting_	0.657003	0.672834	0.74701	-0.296007	AHR
MP0002085_abnormal_embryonic_tissue_	0.678945	0.691142	0.914664	-0.337886	LRP6
MP0002723_abnormal_immune_serum_	0.708738	0.717175	0.777305	-0.258404	AHR
MP0002420_abnormal_adaptive_immunity_	0.807691	0.809218	1.06057	-0.224509	AHR
MP0001819_abnormal_immune_cell_	0.809218	0.809218	1.06934	-0.226364	AHR
