# Supplementary material for: Fetal de novo mutations and preterm birth
Source: PLoS Genet. 2017 Apr 7;13(4):e1006689. doi: 10.1371/journal.pgen.1006689 (PMC5384656; doi:10.1371/journal.pgen.1006689)
Supplement: S6 Table — (XLSX) [file pgen.1006689.s006.xlsx]

## Sheet: deletions
#genome build hg19
Novel Deletions				Shared Deletions
Chr	Start	End		Chr	Start	End
chr22	50302618	50458513		chr19	20601335	20715233
chr12	34435036	34852949		chr9	139243790	139273402
chr17	79354785	80072642		chr15	24349069	24741382
chr7	61080684	62740018		chr11	50467850	50780580
chr16	32363472	35285609		chr10	39078767	39154535
chr2	132768754	132943893		chr12	37857837	38422124
chr12	112384994	112440998		chr21	10699687	11063273
chr16	45468957	46455400		chr4	982347	1033930
chr15	72296328	72350386		chr3	90312903	90501225
chr6	61880512	61958858		chr7	57938683	58042660
				chr19	27735604	28167382
				chr1	149022110	149233182
				chr2	97738917	98024837
				chr9	140073827	140168097
				chr3	75446373	75609149
				chr11	48685555	48958974
				chr19	24518609	24599528
				chr13	84101480	84157927
				chr16	568748	863548
				chr11	54707899	55026160
				chr5	45954891	46403195
				chr14	20373822	20402122
				chr12	133090380	133168145
				chr6	95473690	95531730
				chr5	49447784	49559878
				chr2	90105364	90275455
				chr8	43426617	43806224
				chr3	126701385	126757588
				chr6	58736642	58775254
				chr10	38774749	39075557
				chr7	1484691	1527384
				chr1	1210411	1295682
				chr10	42386853	42842584
				chr19	43321279	43703965
				chr8	92116351	92185168
				chr8	145608479	145664843
				chr8	46842124	47288465
				chr15	20585204	20611029
				chr1	12858008	12913896
				chr10	47541708	47646751
				chr9	139697151	139981627
				chr6	32458168	32538693
				chr11	1148008	1223573
				chr11	51108240	51373124
				chr6	31360255	31453640
				chr15	22299434	22447130
				chr22	25663994	25919492
				chr20	26257627	26316921
				chr14	105609836	106094360
				chr12	55733209	55801937
				chr13	106229594	106307349
				chr9	69350072	69992206
				chr4	144869008	144937196
				chr8	137683268	137859202
				chr1	196823300	196900729
				chr20	29423716	29500566
				chr22	50610598	50780493
				chr2	242854089	243034519
				chr7	142827954	142890868
				chr22	46457090	46525178
				chr4	1742150	1807894
				chr9	12008889	12012679
				chr5	749946	793375
				chr5	140203722	140213010

## Sheet: duplications
#genome build hg19
Novel Duplications				Shared Duplications
Chr	Start	End		Chr	Start	End
chr15	72296328	72352432		chr17	79925150	79986974
				chr8	46842124	47467663
				chr16	34471298	34472697
				chr5	49447784	49548900
				chr8	43432487	43822051
				chr7	61080684	62452753
				chr14	105833679	105962234
				chr19	24476161	24599528
				chr6	58751305	58775254
				chr11	54707899	55026160
				chr21	10699687	11063273
				chr11	50414691	51373124
				chr2	132768754	132872466
				chr2	96525991	96630544
				chr19	27735604	28120308
				chr2	87477476	87995393
				chr17	44166604	44347946
				chr19	43370213	43695840
				chr16	34479305	35285609
				chr11	48677994	48958974
				chr10	38724859	39154535
				chr9	69494085	69881429
				chr22	25668730	25919492
				chr12	34483315	34852949
				chr14	20197311	20424184
				chr12	37988387	38419566
				chr5	45939294	46403195
				chr15	24521050	24660014
				chr1	104103057	104211046
				chr3	90312903	90501225
				chr12	63982989	64110033
				chr6	32486060	32538693
				chr16	32363472	34196250
				chr10	42386853	42842584
				chr14	106067375	106175202
				chr4	9370980	9486051
				chr10	47541708	47703946
				chr12	7996684	8123306
				chr10	135242873	135380522
				chr12	31266287	31407303
				chr15	22299434	22585470
				chr20	29423716	29638332
				chr5	701920	825338
				chr7	57922398	58042660
				chr17	34443830	34534918
				chr9	6672097	6752008
				chr22	18907405	18971224
				chr6	61880512	61958858
				chr16	46416238	46499859
				chr10	45225150	45322677
				chr7	76229141	76608003
				chr5	32106628	32164826
				chr18	15170870	15216327
				chr6	165138165	165194584
				chr5	49559878	49559878
				chr15	20005287	20068386
